# Supplementary material for: Regulation of Mycolactone, the Mycobacterium ulcerans Toxin, Depends on Nutrient Source
Source: PLoS Negl Trop Dis. 2013 Nov 14;7(11):e2502. doi: 10.1371/journal.pntd.0002502 (PMC3828164; doi:10.1371/journal.pntd.0002502)
Supplement: Table S2 — Differentially expressed proteins of M. ulcerans grown on 7H10 enriched with 7.5% of various carbohydrates. The production of proteins was considered significantly altered with a p-value<0.05 in a Student's t-test and with 2-fold change compared to regular 7H10 medium. (XLSM) [file pntd.0002502.s011.xls]

## Sheet: PROTEOME_Mu
						GLUCOSE		MALTOSE		MALTOPENTAOSE		STARCH					7H10					Glucose					Maltose					Maltopentaose					Starch
	NCBI Accession Number	BuruList Number	Gene name	Gene function	Class	ratio	p value	ratio	p value	ratio	p value	ratio	p value	Peptide count	Peptides used for quantitation	Confidence score	Normalized abundance 1	Normalized abundance 2	Normalized abundance 3	Mean	SD	Normalized abundance 1	Normalized abundance 2	Normalized abundance 3	Mean	SD	Normalized abundance 1	Normalized abundance 2	Normalized abundance 3	Mean	SD	Normalized abundance 1	Normalized abundance 2	Normalized abundance 3	Mean	SD	Normalized abundance 1	Normalized abundance 2	Normalized abundance 3	Mean	SD
Up- regulated	YP_904675.1	MUL_0502		hypothetical protein	10	2.76131	0.00168084	2.69654	0.00167844	2.51024	0.00683451	2.7211	0.00119836	2	2	74.5	76067.7	54139.7	47771.2	59326.2	14844.1	150275	185509	155671	163818	18977.5	142172	159926	177827	159975	17827.6	156636	170559	119575	148923	26352.7	179364	153983	150951	161433	15602.7
	YP_905101.1	MUL_1022		putative antigen	3	14.6187	0.000823667	10.0437	4.54815e-05	2.04173	0.0436218	2.3367	0.0160199	2	2	103.74	471120	250066	178806	299997	152419	5.26253e+06	3.84479e+06	4.0494e+06	4.38557e+06	766327	2.82159e+06	3.00572e+06	3.21191e+06	3.01307e+06	195266	733579	570558	533402	612513	106479	710080	614407	778527	701005	82435.7
	YP_905255.1	MUL_1209	esxG	EsaT-6 like protein EsxG	3	14.8393	0.000377766	3.60458	7.07895e-05	2.23948	0.015808	2.01916	0.000926721	2	2	109.38	74169.8	68793.9	70473.6	71145.8	2750.29	1.22575e+06	1.01574e+06	925782	1.05576e+06	153933	254742	238645	275964	256450	18718.1	202547	132055	143386	159329	37854.2	157740	129676	143548	143654	14032.1
	YP_905748.1	MUL_1801		methyltransferase	7	9.91458	1.87575e-06	6.46241	0.00292328	4.17422	0.00471449	5.71875	0.000185109	7	6	484.23	682287	585099	631213	632866	48615.1	6.5332e+06	6.17647e+06	6.11414e+06	6.2746e+06	226111	3.61317e+06	3.50292e+06	5.15343e+06	4.08984e+06	922744	3.15644e+06	2.80028e+06	1.96844e+06	2.64172e+06	609665	4.05981e+06	3.45754e+06	3.34025e+06	3.6192e+06	386059
	YP_906379.1	MUL_2566		oxidoreductase	7	6.66377	2.59832e-05	5.35458	0.00126085	5.43387	0.00377664	7.91497	0.000101694	3	3	226.51	160564	117046	86649.4	121420	37150.8	848562	768756	810026	809115	39911	612693	567197	770568	650153	106735	802521	503972	672847	659780	149703	1.06024e+06	903291	919574	961035	86299.1
	YP_907384.1	MUL_3818	fas	fatty acid synthase Fas	1	6.26564	1.45676e-05	4.02717	0.00142754	2.57293	0.00442517	3.14798	0.000392582	16	16	772.61	557395	380187	309837	415806	127565	2.60464e+06	2.68469e+06	2.52654e+06	2.60529e+06	79076.9	1.46718e+06	1.60862e+06	1.94777e+06	1.67452e+06	246981	1.15361e+06	1.1574e+06	898507	1.06984e+06	148390	1.36756e+06	1.24734e+06	1.31196e+06	1.30895e+06	60168.1
	YP_907485.1	MUL_3946	ogt	methylated-DNA--protein-cysteine methyltransferase Ogt	2	2.91404	0.000500568	4.27289	6.81264e-05	3.9174	0.00172277	3.60674	0.000207623	10	9	719.05	3.81937e+06	2.13212e+06	2.75526e+06	2.90225e+06	853176	8.39892e+06	8.86275e+06	8.11016e+06	8.45728e+06	379674	1.23419e+07	1.19925e+07	1.28686e+07	1.2401e+07	441057	1.23676e+07	1.24148e+07	9.32539e+06	1.13693e+07	1.7702e+06	1.03598e+07	9.97978e+06	1.10635e+07	1.04677e+07	549845
	YP_025567.1	MUP045		beta-ketoacyl synthase-like protein	1	4.37396	3.43647e-05	3.05733	0.000784999	2.71183	0.00048538	2.49905	0.00149268	9	9	428.99	5.1958e+06	3.31663e+06	4.13951e+06	4.21731e+06	942001	1.89476e+07	1.88198e+07	1.75716e+07	1.84464e+07	760227	1.20048e+07	1.22404e+07	1.4436e+07	1.28937e+07	1.34087e+06	1.20593e+07	1.06042e+07	1.16464e+07	1.14366e+07	749868	1.04173e+07	9.5528e+06	1.16477e+07	1.05393e+07	1.05277e+06
Down- regulated	YP_904644.1	MUL_0470	adhB	zinc-containing alcohol dehydrogenase NAD-dependent AdhB	7	0.304009	0.00216614	0.325592	0.0022958	0.366926	0.00291197	0.357001	0.00327388	4	4	167.13	822288	1.14895e+06	959522	976921	164025	266245	334978	289756	296993	34933.3	339117	305635	309480	318077	18321.8	377944	357740	339689	358458	19137.7	285065	385461	375761	348762	55376.3
	YP_904667.1	MUL_0494		aldehyde dehydrogenase	7	0.308081	3.14885e-06	0.490786	6.5744e-05	0.356854	9.72415e-06	0.357346	8.99721e-06	8	8	518.13	2.01796e+06	2.08968e+06	2.11406e+06	2.0739e+06	49954.7	587476	662424	666886	638929	44615.3	1.12334e+06	983943	946242	1.01784e+06	93290.7	784577	771155	664511	740081	65788.4	726433	686020	810851	741101	63694.6
	YP_904668.1	MUL_0495	adhX	Zn-dependent alcohol dehydrogenase, AdhX	7	0.0474443	0.000407745	0.156104	0.000840534	0.0659998	0.000455272	0.0438522	0.000398726	3	3	140.57	517687	697088	658618	624464	94450.9	21013.2	29390	38478.7	29627.3	8735.17	136634	91832.5	63977.5	97481.3	36656.1	23893.9	52878.5	46871.2	41214.5	15297.9	23108.1	24330.5	34713.7	27384.1	6376.95
	YP_905592.1	MUL_1620		hypothetical protein	10	0.0903792	0.00167732	0.258907	0.00397717	0.241605	0.00338266	0.238563	0.00326233	4	4	257.12	1.85996e+07	2.38605e+07	2.85084e+07	2.36562e+07	4.95757e+06	2.22048e+06	2.01068e+06	2.18292e+06	2.13803e+06	111871	6.98247e+06	6.60271e+06	4.78906e+06	6.12475e+06	1.17222e+06	5.43915e+06	5.35352e+06	6.35371e+06	5.71546e+06	554398	5.61456e+06	5.51985e+06	5.7961e+06	5.6435e+06	140380
	YP_906386.1	MUL_2577		hypothetical protein	10	0.336914	0.000189443	0.47857	0.00136926	0.396951	0.0002281	0.340612	0.000110721	2	2	95.9	440670	503681	466799	470383	31658.4	129322	167458	178656	158479	25863.9	255671	244003	175660	225111	43221.4	161785	192041	206331	186719	22744.7	163970	142691	173994	160218	15985
	YP_906444.1	MUL_2644	lat	L-lysine aminotransferase (EC:2.6.1.36)	7	0.0937688	1.20668e-05	0.203993	4.27243e-05	0.286351	3.82556e-05	0.344786	6.4249e-05	5	5	239.06	1.05783e+06	1.16308e+06	1.1803e+06	1.13374e+06	66298	113434	111625	93868.1	106309	10812.1	237435	274612	181778	231275	46722.1	307983	313046	352911	324646	24608.2	417219	354035	401438	390897	32884.5
	YP_906943.1	MUL_3267		hypothetical protein	10	0.15958	0.0140521	0.305383	0.026003	0.361152	0.0340901	0.348145	0.0315396	2	2	75.33	84761.3	169423	170682	141622	49247.1	17373.4	25852.9	24574.1	22600.2	4571.45	39501.8	44598.3	45647.1	43249.1	3287.29	44993.9	53160	55287.7	51147.2	5434.08	50020.3	50721.8	47173.2	49305.1	1879.34
	YP_908151.1	MUL_4760		aldehyde dehydrogenase (NAD+) dependent	7	0.40526	4.36637e-05	0.484442	0.000618508	0.468507	8.22926e-05	0.451127	0.0001619	5	5	296.67	1.68499e+06	1.70395e+06	1.54809e+06	1.64568e+06	85040.2	648995	694600	657188	666928	24312.3	870030	868010	653664	797235	124340	744686	754947	813404	771012	37069.2	655246	783086	788895	742409	75541.3
Differentialy expressed	YP_904267.1	MUL_0018	pknB	serine/threonine-protein kinase B PknB	9	1.62265	0.288446	2.058	0.0154529	0.946488	0.780963	1.09268	0.635829	2	2	53.67	13650.3	19421.1	11096.7	14722.7	4264.56	37514	20415.4	13739.8	23889.7	12262	24493.2	32270	34134.3	30299.2	5113.78	15519.7	14133.6	12151.2	13934.8	1693.01	14141.4	17615.1	16505	16087.2	1774.12
	YP_904326.1	MUL_0087		hypothetical protein	10	0.448978	0.00338153	0.780629	0.0693937	0.914673	0.421112	0.858429	0.192665	4	4	228.07	3.21451e+06	4.22188e+06	4.27271e+06	3.90303e+06	596819	1.7277e+06	1.79448e+06	1.73495e+06	1.75238e+06	36641.3	3.00142e+06	3.1367e+06	3.00234e+06	3.04682e+06	77840.3	3.71504e+06	3.7046e+06	3.29035e+06	3.57e+06	242238	3.215e+06	3.3543e+06	3.48212e+06	3.35048e+06	133601
	YP_904357.1	MUL_0127	clpB	endopeptidase ATP binding protein (chain B) ClpB	0	0.438129	0.00167093	0.629787	0.00824309	0.745971	0.0274347	0.753715	0.0306469	26	24	1703.09	1.50553e+07	1.82696e+07	1.94471e+07	1.75907e+07	2.27324e+06	7.63709e+06	7.82003e+06	7.66388e+06	7.707e+06	98796.3	1.14461e+07	1.12173e+07	1.05718e+07	1.10784e+07	453421	1.33129e+07	1.29483e+07	1.31052e+07	1.31221e+07	182878	1.34131e+07	1.29271e+07	1.34349e+07	1.32584e+07	287072
	YP_904450.1	MUL_0235		hypothetical protein	10	2.96583	0.0148134	2.43167	0.00583563	1.59994	0.177512	1.94183	0.0498262	2	2	113.41	40898.6	38646.3	17721.4	32422.1	12780.9	86689.4	123102	78684.1	96158.3	23674.3	85439.9	70179.1	80900.9	78840	7836.35	70426.9	44435	40758.1	51873.3	16172.7	73463.9	68469.2	46941.2	62958.1	14094.1
	YP_904478.1	MUL_0272		hypothetical protein	10	2.05564	0.000203905	3.08552	0.00204232	1.32201	0.00809034	1.37345	0.0403696	4	4	197.86	454933	403519	393901	417451	32814.7	813484	910314	850586	858128	48853.3	1.46027e+06	1.34813e+06	1.05577e+06	1.28805e+06	208830	581115	513864	560651	551877	34473.3	657581	573211	489257	573350	84162.1
	YP_904505.1	MUL_0301		hypothetical protein	10	1.47073	0.0129283	2.21985	2.69211e-05	1.18225	0.0167195	0.994036	0.913372	3	3	185.91	1.23099e+06	1.10259e+06	1.27695e+06	1.20351e+06	90370.7	2.01366e+06	1.63969e+06	1.65675e+06	1.77003e+06	211160	2.7527e+06	2.65741e+06	2.6047e+06	2.6716e+06	75011.4	1.40901e+06	1.39964e+06	1.45989e+06	1.42285e+06	32416.4	1.26284e+06	1.16912e+06	1.15702e+06	1.19633e+06	57920.6
	YP_904537.1	MUL_0342		hypothetical protein	3	0.499031	0.000317358	0.793763	0.0138949	0.806701	0.0230255	0.843985	0.0252932	10	10	507.32	7.09919e+06	8.10465e+06	8.08272e+06	7.76218e+06	574277	3.94938e+06	3.77244e+06	3.89889e+06	3.87357e+06	91149.1	6.53357e+06	6.0518e+06	5.89863e+06	6.16133e+06	331338	6.30706e+06	6.67913e+06	5.79911e+06	6.26177e+06	441753	6.47428e+06	6.75854e+06	6.42068e+06	6.55117e+06	181578
	YP_904571.1	MUL_0380	idi2	isopentenyl pyrophosphate isomerase (EC:5.3.3.2)	7	0.356079	0.00111167	0.567829	0.00820189	0.645747	0.0502291	0.645992	0.0109652	3	2	147.34	234881	267073	205419	235791	30837.2	84918.3	89338.4	77623.7	83960.1	5915.87	144642	111953	145072	133889	18998.5	158125	191131	107528	152261	42108.9	163217	146567	147172	152319	9443.39
	YP_904637.1	MUL_0462		hypothetical protein	3	0.201846	0.000354763	0.507282	0.00367452	0.837424	0.0910913	1.1389	0.271157	2	2	80.07	102984	107887	128107	112993	13317	27197.5	19744.6	21479.6	22807.2	3899.83	61976.8	62543.5	47437.5	57319.3	8562.59	100573	90099.8	93195.9	94623	5380.71	147900	119175	118988	128688	16638.5
	YP_904639.1	MUL_0464	phoR	two component system response phosphate sensor kinase, PhoR	9	2.20672	0.00332463	2.48299	0.000870553	1.62745	0.0239488	1.44793	0.0267704	3	3	132.53	96730.5	83610.8	70198.4	83513.2	13266.3	166286	212233	174352	184290	24533.1	223026	214275	184787	207363	20034.9	150169	146890	110680	135913	21913.8	136490	114158	112115	120921	13521.8
	YP_904780.1	MUL_0645		hypothetical protein	10	0.493327	0.00287091	0.966098	0.747136	0.65548	0.0456791	0.763044	0.0856184	2	2	79.32	192781	159030	150102	167304	22510.5	81744.6	81828.1	84034.7	82535.8	1298.79	181518	153991	149388	161632	17374.5	112100	81937.8	134957	109665	26593.1	148862	125439	108680	127661	20182.9
	YP_904791.1	MUL_0656	pimB	mannosyltransferase, PimB	3	1.62106	0.0165096	1.8366	0.00577132	2.24608	0.00417401	2.16301	0.00325699	3	3	239.64	621299	406670	396725	474898	126885	785583	745997	777943	769841	20999.9	866138	859819	890643	872200	16281.9	1.18509e+06	1.06861e+06	946283	1.06666e+06	119414	1.06417e+06	931393	1.08607e+06	1.02721e+06	83700.2
	YP_904873.1	MUL_0757	mmpL5	transmembrane transport protein, MmpL5	3	5.24234	2.67225e-06	6.1257	7.44374e-05	1.1007	0.181648	1.25987	0.00630006	7	7	387.74	516068	494879	446987	485978	35390.2	2.64567e+06	2.50719e+06	2.49012e+06	2.54766e+06	85302.3	3.16177e+06	3.08323e+06	2.68586e+06	2.97695e+06	255132	490155	556896	557701	534917	38767.6	588412	631753	616641	612269	21999
	YP_904874.1	MUL_0758	mmpS5	transmembrane proteinm, MmpS5	3	2.51148	0.000151825	3.27675	4.26426e-06	1.22454	0.0265702	1.31953	0.000889599	3	3	179.6	1.26971e+06	1.41533e+06	1.41685e+06	1.3673e+06	84514.1	3.37447e+06	3.22755e+06	3.69981e+06	3.43394e+06	241679	4.63226e+06	4.39349e+06	4.41515e+06	4.4803e+06	132043	1.57075e+06	1.63191e+06	1.82026e+06	1.67431e+06	130046	1.817e+06	1.79855e+06	1.79701e+06	1.80419e+06	11126.9
	YP_905000.1	MUL_0900	guaB2	inosine 5'-monophosphate dehydrogenase (EC:1.1.1.205)	7	2.02158	0.0019471	2.09206	0.00672903	0.959847	0.806555	1.2312	0.195566	2	2	70.11	75153	53599.3	49069.9	59274.1	13936.8	124519	117596	117367	119827	4064.64	112896	115901	143217	124005	16706.3	53698.6	65306.7	51676.8	56894	7355.38	78783.2	66288.3	73863.8	72978.4	6294.33
	YP_905004.1	MUL_0904	tauD	taurine catabolism dioxygenase, TauD	7	1.92557	0.000613264	1.57443	0.00255143	2.27207	0.00256644	2.68757	1.10265e-05	4	4	249.71	803664	665539	715976	728393	69894.8	1.48946e+06	1.42011e+06	1.29816e+06	1.40257e+06	96848.8	1.08565e+06	1.11464e+06	1.24011e+06	1.1468e+06	82096.3	1.81274e+06	1.75946e+06	1.39267e+06	1.65496e+06	228700	1.99854e+06	1.93154e+06	1.94275e+06	1.95761e+06	35883
	YP_905019.1	MUL_0920		hypothetical protein	1	0.448575	0.000131292	0.730492	0.00300616	0.765881	0.00501562	0.788291	0.00521056	7	7	525.85	8.87997e+06	9.87572e+06	1.00484e+07	9.60138e+06	630698	4.28963e+06	4.35549e+06	4.2757e+06	4.30694e+06	42620.3	6.9995e+06	7.31703e+06	6.72463e+06	7.01372e+06	296456	7.65386e+06	7.0648e+06	7.34189e+06	7.35352e+06	294702	7.5705e+06	7.65117e+06	7.48435e+06	7.56867e+06	83426.3
	YP_905104.1	MUL_1025	fdxC	ferredoxin FdxC	7	0.8699	0.691047	2.19006	0.0230415	1.88063	0.0767857	2.61181	0.0104593	3	3	199.37	886453	326836	459355	557548	292445	517310	477676	460048	485011	29327.5	1.23871e+06	1.34241e+06	1.08207e+06	1.22106e+06	131060	879449	1.28055e+06	985628	1.04854e+06	207819	1.66112e+06	1.37064e+06	1.33687e+06	1.45621e+06	178257
	YP_905145.1	MUL_1083		hypothetical protein	10	2.20412	0.000151762	1.93965	0.000595951	1.34411	0.0243781	1.23767	0.0945608	3	3	105.2	249830	323160	271188	281393	37715.2	623857	600259	636554	620223	18418.3	515473	568010	553926	545803	27193.7	410361	353853	370456	378223	29043.6	360538	377969	306309	348272	37371.2
	YP_905147.1	MUL_1085		secretory protein	3	1.72253	0.000947619	2.55924	2.5205e-05	1.76792	0.000421634	2.36122	8.10197e-05	8	8	649.85	4.41909e+06	3.49153e+06	3.8232e+06	3.91127e+06	470011	7.03226e+06	6.42231e+06	6.75726e+06	6.73728e+06	305466	1.0107e+07	9.91357e+06	1.00091e+07	1.00099e+07	96717.8	6.80383e+06	7.02717e+06	6.9135e+06	6.91483e+06	111679	9.36802e+06	9.45589e+06	8.88227e+06	9.23539e+06	308953
	YP_905165.1	MUL_1107		hypothetical protein	10	0.447071	0.00387146	0.785211	0.00376302	0.60853	0.0461462	0.79494	0.00655568	6	6	420.91	1.5751e+06	1.47826e+06	1.62626e+06	1.55987e+06	75167.8	712639	452949	926534	697374	237161	1.26084e+06	1.25756e+06	1.1561e+06	1.22483e+06	59549.7	530428	1.16216e+06	1.15511e+06	949230	362710	1.2929e+06	1.27391e+06	1.15321e+06	1.24001e+06	75762.4
	YP_905218.1	MUL_1168	fadE5	acyl-CoA dehydrogenase FadE5	1	1.21448	0.421763	2.18293	0.0144967	2.31329	0.0256762	2.43285	0.00615317	2	2	135.05	22689.5	42054.5	20689.8	28478	11800.1	35576.7	34019.7	34161.8	34586	860.839	53994.2	63041.4	69461	62165.5	7770.48	66769.1	79905.1	50959.5	65877.9	14493.3	65704	76553.7	65590	69282.6	6297.23
	YP_905227.1	MUL_1178	hsp	heat shock protein HSP	0	0.472597	0.0507139	0.277356	0.0187777	0.149984	0.0105666	0.14617	0.0104138	2	2	90.11	1.04949e+06	1.99579e+06	1.99346e+06	1.67958e+06	545675	754587	910962	715742	793764	103338	480747	528590	388186	465841	71379.3	256380	244746	254603	251910	6267.3	238750	236216	261545	245504	13950.1
	YP_905242.1	MUL_1196		hypothetical protein	10	1.38208	0.0198317	0.471757	0.00516061	0.775962	0.473366	0.731972	0.14105	2	2	74.36	44797.7	56359.3	44039.8	48398.9	6904.31	66471.4	62111.8	72089.7	66891	5002.14	27145	19237.5	22115	22832.5	4002.24	46797.9	11663.6	54205.7	37555.7	22727.1	27014.3	46691.5	32574.3	35426.7	10144
	YP_905250.1	MUL_1204		hypothetical protein	10	2.48557	4.77956e-05	2.008	0.000102143	1.80145	0.000107324	1.75027	7.30594e-05	6	5	332.31	686499	698494	636097	673697	33109.8	1.75456e+06	1.68607e+06	1.58292e+06	1.67452e+06	86402.1	1.40135e+06	1.27444e+06	1.38255e+06	1.35278e+06	68494.1	1.16628e+06	1.26852e+06	1.20609e+06	1.21363e+06	51531.6	1.16259e+06	1.2249e+06	1.14996e+06	1.17915e+06	40121.1
	YP_905252.1	MUL_1206		hypothetical protein	3	5.32212	0.00123391	2.54673	0.000387712	1.6532	0.0168829	1.26363	0.324098	7	6	327.13	116393	183661	160915	153656	34216.5	970014	778690	704629	817778	136942	377810	407664	388489	391321	15126.8	248149	284255	229672	254025	27761.9	140275	244586	197632	194164	52242
	YP_905267.1	MUL_1221		hypothetical protein	10	0.458005	0.000186396	0.685954	0.00655837	0.667396	0.00777227	0.658036	0.00210925	2	2	130.52	402146	434769	412220	416378	16704.4	163628	210474	198009	190704	24262.1	331184	271051	254613	285616	40309.9	290952	315439	227277	277889	45509.4	278194	241498	302284	273992	30609.9
	YP_905311.1	MUL_1274	lppN	lipoprotein LppN	3	1.1484	0.33625	2.47347	0.000638694	1.70226	0.00416481	1.88292	0.00814241	2	2	104.14	101447	88416.8	68073.1	85979	16820.1	96048.7	89068	111098	98738.3	11258.7	196895	213849	227256	212667	15215.3	140250	151600	147226	146358	5724.47	173761	174300	137614	161892	21026.7
	YP_905335.1	MUL_1304	kasA	3-oxoacyl-(acyl carrier protein) synthase II (EC:2.3.1.41)	1	2.41388	0.000809722	2.1217	0.000415808	1.38854	0.0174994	1.25255	0.0590607	6	6	600.2	1.85419e+06	1.40291e+06	1.42522e+06	1.56077e+06	254349	3.71131e+06	4.12648e+06	3.46477e+06	3.76752e+06	334421	3.44284e+06	3.21275e+06	3.27887e+06	3.31149e+06	118460	2.17934e+06	2.24845e+06	2.0738e+06	2.1672e+06	87953.7	1.97204e+06	1.88974e+06	2.00306e+06	1.95494e+06	58561.9
	YP_905351.1	MUL_1322		hypothetical protein	10	0.481001	0.00756251	0.871938	0.239456	0.844925	0.258241	0.792648	0.107481	3	3	80.94	211835	289435	264440	255237	39610	102509	117396	148402	122769	23413.7	212644	221309	233698	222550	10581.6	216663	248920	181385	215656	33779.1	218964	207700	180274	202313	19899.4
	YP_905357.1	MUL_1332		exported protease	3	3.67276	0.00665272	3.52265	0.000189621	1.93676	0.0409911	2.01529	0.00127457	2	2	103.31	19836	19950.3	16521.2	18769.2	1947.66	50270.7	82440.7	74092.4	68934.6	16693.7	68012.2	70830.1	59508.9	66117.1	5893.74	37867.2	45561.1	25625.8	36351.4	10053.7	38768.9	40849.7	33857	37825.2	3590.56
	YP_905364.1	MUL_1340	glnA1	glutamine synthetase GlnA1	7	0.499052	0.00433874	0.851912	0.191802	0.878122	0.286319	0.902093	0.332413	12	12	1192.15	2.47007e+07	3.24069e+07	3.21967e+07	2.97681e+07	4.38977e+06	1.45135e+07	1.56054e+07	1.44486e+07	1.48558e+07	649964	2.7336e+07	2.55936e+07	2.31499e+07	2.53598e+07	2.1028e+06	2.75951e+07	2.77086e+07	2.31163e+07	2.614e+07	2.6192e+06	2.63555e+07	2.58625e+07	2.83428e+07	2.68536e+07	1.31302e+06
	YP_905390.1	MUL_1373		transmembrane protein	3	0.411797	0.0164011	0.695024	0.117205	0.633736	0.0678318	0.694284	0.110725	6	6	385.68	5.03481e+06	8.25718e+06	8.07612e+06	7.12271e+06	1.81043e+06	3.18195e+06	2.79514e+06	2.82223e+06	2.93311e+06	215928	5.30056e+06	5.22094e+06	4.32986e+06	4.95045e+06	538920	4.66052e+06	4.55024e+06	4.33098e+06	4.51391e+06	167747	4.97755e+06	5.29487e+06	4.56313e+06	4.94518e+06	366942
	YP_905413.1	MUL_1399		hypothetical protein	3	0.462899	0.0015775	0.750376	0.022974	0.76027	0.0566336	0.783556	0.0432214	2	2	143.24	534433	641330	674312	616692	73122	266292	299274	290831	285466	17132.8	449969	462166	476118	462751	13084.3	445450	540037	421070	468852	62841	517590	460244	471803	483212	30328
	YP_905424.1	MUL_1413		hypothetical protein	3	1.65344	0.000162131	2.80354	0.00040289	1.25128	0.00374643	1.31139	0.0300551	4	4	257.03	755870	709828	816677	760792	53594.3	1.27812e+06	1.27509e+06	1.22055e+06	1.25792e+06	32397.3	2.29445e+06	2.21068e+06	1.8936e+06	2.13291e+06	211442	964044	948181	943667	951964	10702.4	1.09837e+06	1.01826e+06	876451	997691	112378
	YP_905523.1	MUL_1540	lprL	lipoprotein, LprL	3	0.251939	2.42599e-05	0.382007	0.000101833	0.401698	2.9023e-05	0.538463	0.00297287	3	3	127.11	370168	390839	405076	388695	17552.5	113640	85577.5	94564.5	97927.4	14330.4	165162	125780	154509	148484	20370.8	161298	159162	147953	156138	7168.27	223208	159133	245553	209298	44857.7
	YP_905552.1	MUL_1570	nadC	nicotinate-nucleotide pyrophosphorylase (EC:2.4.2.19)	7	0.477722	0.00912488	0.605158	0.0233853	0.959236	0.747303	0.931558	0.597721	6	6	383.03	1.08586e+06	1.57993e+06	1.47524e+06	1.38035e+06	260347	610198	670451	697615	659421	44740	783062	850996	871922	835327	46456.1	1.31815e+06	1.21803e+06	1.43606e+06	1.32408e+06	109136	1.29318e+06	1.40019e+06	1.16424e+06	1.28587e+06	118146
	YP_905555.1	MUL_1573	hisC1	histidinol-phosphate aminotransferase (EC:2.6.1.9)	7	0.465544	0.0390808	0.65046	0.125031	0.634256	0.114081	0.835644	0.4136	2	2	184.92	242542	457350	355843	351912	107458	172705	155774	163012	163830	8494.81	231622	251316	203776	228905	23885.9	219253	251163	199191	223202	26210.2	267764	310892	303563	294073	23077.2
	YP_905591.1	MUL_1619		iron-regulated protein	3	0.427555	0.000341316	0.642453	0.00203264	0.848965	0.0532138	0.877563	0.0644773	9	9	659.28	1.81373e+07	2.06954e+07	2.12387e+07	2.00238e+07	1.65618e+06	8.02264e+06	8.53234e+06	9.12879e+06	8.56126e+06	553639	1.31422e+07	1.31875e+07	1.22633e+07	1.28643e+07	521002	1.62311e+07	1.81146e+07	1.66528e+07	1.69995e+07	988506	1.73629e+07	1.7489e+07	1.78644e+07	1.75721e+07	260883
	YP_905594.1	MUL_1622	uvrA	excinuclease ABC subunit A	2	1.62378	0.00341573	1.94238	0.00177267	1.79223	0.040361	2.20292	0.00208173	3	3	131.66	32544.4	33855.1	25401.6	30600.4	4549.71	46677.7	52099.4	50288.2	49688.4	2760.17	56453.8	56675.4	65183.7	59437.6	4977.49	53028.3	68945.4	42554.7	54842.8	13288.6	76339.6	62494.4	63396.9	67410.3	7746.15
	YP_905613.1	MUL_1644	argC	N-acetyl-gamma-glutamyl-phosphate reductase (EC:1.2.1.38)	7	0.395383	0.00231588	0.602718	0.0112896	0.674185	0.0272051	0.72817	0.0351202	6	6	266.47	3.69164e+06	2.92849e+06	2.82849e+06	3.14954e+06	472128	1.31904e+06	1.24885e+06	1.16794e+06	1.24528e+06	75615.1	1.9237e+06	2.00526e+06	1.76589e+06	1.89828e+06	121695	2.25737e+06	1.86548e+06	2.24727e+06	2.12338e+06	223398	2.32421e+06	2.30165e+06	2.25434e+06	2.2934e+06	35660.2
	YP_905617.1	MUL_1648	argF	ornithine carbamoyltransferase (EC:2.1.3.3)	7	0.3173	4.56684e-05	0.586172	0.000359784	0.747228	0.00518959	0.790993	0.00580257	5	5	276.8	2.02688e+06	1.79501e+06	1.87284e+06	1.89824e+06	118005	613239	600626	593071	602312	10189.1	1.08589e+06	1.14193e+06	1.11027e+06	1.1127e+06	28094	1.46795e+06	1.47573e+06	1.31158e+06	1.41842e+06	92610.8	1.48846e+06	1.55613e+06	1.45989e+06	1.5015e+06	49425.9
	YP_905622.1	MUL_1656	pks11	chalcone synthase, Pks11	1	2.07413	0.000154658	1.24132	0.0161282	1.80097	0.000497027	1.74291	7.98245e-05	5	5	282.9	1.13336e+06	1.07149e+06	1.09445e+06	1.09977e+06	31274.8	2.44109e+06	2.16316e+06	2.23893e+06	2.28106e+06	143672	1.23766e+06	1.43479e+06	1.42303e+06	1.36516e+06	110577	2.12016e+06	1.8317e+06	1.99006e+06	1.98064e+06	144464	1.88863e+06	1.85457e+06	2.00717e+06	1.91679e+06	80100.5
	YP_905648.1	MUL_1688	pyrG	CTP synthetase (EC:6.3.4.2)	7	2.05736	0.00157072	1.29895	0.0343851	0.999669	0.997397	0.915995	0.378502	6	6	214.41	624087	511375	492463	542642	71164.5	1.0039e+06	1.22092e+06	1.1244e+06	1.11641e+06	108730	739176	732321	643104	704867	53597.8	561325	480961	585101	542462	54572.4	517440	455356	518377	497057	36117.8
	YP_905659.1	MUL_1701		PPE family protein	6	0.614587	0.0111856	2.10425	0.000415974	2.91453	0.0006537	2.7408	5.06167e-05	3	3	227.19	2.02011e+06	2.178e+06	2.66993e+06	2.28935e+06	338919	1.46235e+06	1.35914e+06	1.39951e+06	1.407e+06	52008.1	4.87442e+06	5.00534e+06	4.57231e+06	4.81736e+06	222080	5.87503e+06	7.24855e+06	6.89353e+06	6.67237e+06	712968	6.16776e+06	6.20037e+06	6.4558e+06	6.27465e+06	157731
	YP_905682.1	MUL_1726	secF	preprotein translocase subunit SecF	3	2.4663	0.000422384	1.75528	0.00614622	1.18839	0.254028	1.3874	0.0490645	2	2	73.63	168646	140334	104196	137725	32303.9	343582	338713	336720	339672	3530.11	248158	247893	229187	241746	10877.2	167196	152560	171258	163671	9834.53	196683	193394	183162	191080	7051.03
	YP_905691.1	MUL_1737		transcriptional regulator	9	1.70754	0.0011221	2.70283	4.04612e-05	0.863634	0.180767	1.02562	0.799042	3	3	191.16	903656	1.13776e+06	1.1514e+06	1.06427e+06	139265	1.73619e+06	1.86434e+06	1.85134e+06	1.81729e+06	70536.9	2.91889e+06	2.9266e+06	2.78417e+06	2.87655e+06	80095.1	964306	952984	840136	919142	68655	1.20558e+06	1.06572e+06	1.00331e+06	1.09154e+06	103581
	YP_905692.1	MUL_1739	dapA_1	dihydrodipicolinate synthase DapA_1	7	3.1239	0.00100143	4.52053	3.18213e-06	1.52677	0.00341605	1.88251	0.00325441	3	3	164.52	326834	291362	278297	298831	25115.6	1.07209e+06	900026	828441	933518	125228	1.3504e+06	1.30876e+06	1.39345e+06	1.35087e+06	42345.9	456286	492214	420236	456245	35989.3	640824	517113	529715	562551	68079
	YP_905731.1	MUL_1783	carA	carbamoyl phosphate synthase small subunit (EC:6.3.5.5)	7	2.90734	1.26618e-05	2.51434	7.07354e-05	1.6808	0.0106151	1.31934	0.0270613	5	5	292.45	170201	168617	156599	165139	7438.1	461700	478149	500494	480114	19471.5	440088	414281	391276	415215	24419.4	323020	270543	239131	277565	42382.8	246841	197605	209179	217875	25744.1
	YP_905732.1	MUL_1784	carB	carbamoyl phosphate synthase large subunit (EC:6.3.5.5)	7	3.56717	6.23863e-06	2.68398	6.47375e-06	1.56936	0.00569602	1.15536	0.0557685	5	5	282.15	251018	263770	229173	247987	17496.4	894020	909428	850385	884611	30625.4	677923	648240	670617	665593	15466.4	400506	424129	342904	389180	41780.4	284764	305165	269616	286515	17839.3
	YP_905750.1	MUL_1803	fmu	Fmu protein	2	1.89727	0.00607658	2.06632	0.00279048	1.64785	0.0319443	1.81032	0.0143165	7	6	452.01	292095	326291	194408	270931	68441	558644	503042	480398	514028	40263.5	566840	523242	589407	559830	33635.3	479327	487968	372063	446453	64568.1	517221	420577	533617	490472	61083.3
	YP_905811.1	MUL_1878	nrdE	ribonucleotide-diphosphate reductase subunit alpha (EC:1.17.4.1)	2	2.52563	0.000280337	1.7084	0.00110341	1.4491	0.09572	1.42872	0.045149	3	3	118.34	691912	527875	604598	608129	82075.4	1.65443e+06	1.50474e+06	1.44855e+06	1.53591e+06	106422	1.02931e+06	1.01056e+06	1.07691e+06	1.03893e+06	34206.8	1.09946e+06	701182	843085	881241	201861	885307	727587	993650	868848	133793
	YP_905820.1	MUL_1887	ctaD	cytochrome c oxidase polypeptide I CtaD	7	2.47818	0.0003507	2.25365	0.000837499	1.81628	0.00499048	1.8747	0.00407884	2	2	69.38	344582	259575	253887	286015	50800.1	754510	693604	678276	708797	40323.6	664730	677600	591397	644576	46501.8	487192	492606	578646	519482	51309.7	550037	477950	580591	536193	52702.4
	YP_905903.1	MUL_1989	lipN	lipase/esterase LipN	7	2.10254	0.00343748	1.38194	0.0494557	1.00475	0.961424	1.04771	0.635528	3	3	83.85	557566	464783	427991	483447	66773.3	1.16955e+06	928810	951037	1.01646e+06	133038	751240	567162	685886	668096	93319.7	492818	520501	443904	485741	38786	550598	497477	471465	506513	40333
	YP_905914.1	MUL_2004	fadD22	acyl-CoA synthetase (EC:2.3.1.86)	1	2.4273	0.00372605	2.44307	0.00241664	1.85802	0.0217028	1.91845	0.0146579	2	2	111.24	108424	69033.3	65394.6	80950.7	23862.2	222494	186857	180125	196492	22768.4	184255	191340	217710	197768	17629.3	176603	137756	136865	150408	22689.8	177971	148852	139076	155300	20233
	YP_905924.1	MUL_2014	drrA	daunorubicin-DIM-transport ATP-binding protein ABC transporter DrrA	3	2.10261	0.000156347	1.49933	0.000105687	1.13602	0.0214686	1.20191	0.0241688	7	7	485.52	3.03375e+06	2.73356e+06	2.88362e+06	2.88364e+06	150098	6.1434e+06	6.38384e+06	5.66234e+06	6.06319e+06	367376	4.27097e+06	4.39308e+06	4.30652e+06	4.32352e+06	62805.7	3.36608e+06	3.30634e+06	3.1552e+06	3.27587e+06	108692	3.41504e+06	3.2525e+06	3.73005e+06	3.46587e+06	242799
	YP_905927.1	MUL_2017	ppsC	phenolpthiocerol synthesis type-I polyketide synthase PpsC	1	2.42232	0.00114764	2.14948	0.000283753	1.40179	0.0163146	1.46106	0.0141084	19	18	935.97	1.92832e+06	1.49678e+06	1.44605e+06	1.62372e+06	265012	4.21424e+06	4.11273e+06	3.47253e+06	3.93317e+06	402138	3.49324e+06	3.43105e+06	3.54618e+06	3.49015e+06	57624.8	2.35602e+06	2.16315e+06	2.30918e+06	2.27611e+06	100599	2.56068e+06	2.2649e+06	2.2915e+06	2.37236e+06	163636
	YP_905928.1	MUL_2018	ppsB	phenolpthiocerol synthesis type-I polyketide synthase PpsB	1	2.39342	2.503e-05	1.99709	2.29687e-05	1.34902	0.00195559	1.42657	0.0012266	24	11	1594.55	2.05619e+06	1.97616e+06	1.77032e+06	1.93423e+06	147477	4.79392e+06	4.59978e+06	4.49455e+06	4.62942e+06	151873	3.86282e+06	3.87787e+06	3.84779e+06	3.86283e+06	15038.2	2.66783e+06	2.53603e+06	2.62407e+06	2.60931e+06	67130.3	2.85823e+06	2.67025e+06	2.74945e+06	2.75931e+06	94377.9
	YP_905929.1	MUL_2019	ppsA	phenolpthiocerol synthesis type-I polyketide synthase PpsA	1	2.05123	0.00259745	2.25827	0.000897516	1.60247	0.0353376	1.84829	0.00833676	19	8	1031.13	1.59528e+06	1.08322e+06	1.07597e+06	1.25149e+06	297750	2.72137e+06	2.3923e+06	2.58762e+06	2.5671e+06	165489	2.76276e+06	2.80166e+06	2.91419e+06	2.82621e+06	78643.4	1.9121e+06	1.7704e+06	2.33393e+06	2.00548e+06	293136	2.57428e+06	2.24502e+06	2.12005e+06	2.31311e+06	234647
	YP_905936.1	MUL_2028		hypothetical protein	10	17.8737	0.000250302	4.71198	0.000900769	0.657835	0.417795	0.786507	0.600076	2	2	78.26	55360.2	20106.2	19545	31670.5	20517.8	623310	590145	484753	566069	72347.7	153506	156834	137352	149231	10420.8	20447.9	24398.8	17655.1	20833.9	3388.41	22802.7	26095.6	25828.8	24909	1829.05
	YP_905954.1	MUL_2048		hypothetical protein	10	2.37864	0.00202766	1.32567	0.0306699	1.30721	0.0475335	1.07841	0.443773	3	3	263.68	1.07514e+06	830900	834641	913559	139942	2.08136e+06	2.47824e+06	1.95949e+06	2.17303e+06	271256	1.15137e+06	1.19078e+06	1.29108e+06	1.21108e+06	72029.8	1.27782e+06	1.08341e+06	1.22141e+06	1.19421e+06	100014	962164	959532	1.03388e+06	985191	42183
	YP_906053.1	MUL_2173	fabG	3-ketoacyl-(acyl-carrier-protein) reductase (EC:1.1.1.100)	7	0.457839	7.78723e-05	0.676078	0.000891263	0.810285	0.00668849	0.845572	0.0128258	5	4	321.04	1.82662e+06	1.70228e+06	1.86443e+06	1.79778e+06	84836.5	886371	805307	777601	823093	56524.1	1.30223e+06	1.16332e+06	1.18076e+06	1.21544e+06	75667.7	1.44433e+06	1.38685e+06	1.53896e+06	1.45671e+06	76805.6	1.45268e+06	1.50918e+06	1.59859e+06	1.52015e+06	73573.1
	YP_906074.1	MUL_2202		hypothetical protein	10	0.401728	6.91053e-05	0.720123	0.00226861	0.865982	0.0277847	0.889346	0.0556227	12	12	815.61	9.62944e+06	1.00059e+07	1.07506e+07	1.01286e+07	570575	3.90279e+06	3.97355e+06	4.33055e+06	4.06896e+06	229285	7.62055e+06	7.43955e+06	6.82151e+06	7.29387e+06	418969	8.6213e+06	9.22227e+06	8.4701e+06	8.77122e+06	397863	9.23258e+06	9.3004e+06	8.49063e+06	9.00787e+06	449227
	YP_906090.1	MUL_2232		molecular chaperone (small heat shock protein)	0	0.367192	4.73364e-05	0.680564	0.00105275	0.727224	0.00174835	0.721612	0.0016552	12	12	876.77	2.98541e+08	3.14391e+08	3.35262e+08	3.16064e+08	1.84175e+07	1.17085e+08	1.1606e+08	1.15024e+08	1.16056e+08	1.03087e+06	2.23021e+08	2.17264e+08	2.05021e+08	2.15102e+08	9.19279e+06	2.35138e+08	2.33788e+08	2.20623e+08	2.2985e+08	8.01883e+06	2.35923e+08	2.28936e+08	2.19368e+08	2.28076e+08	8.31072e+06
	YP_906165.1	MUL_2323		hypothetical protein	3	2.23177	0.000152274	1.53515	0.00273823	1.25975	0.217324	1.26537	0.00581963	4	3	234.08	457367	391570	419209	422715	33038.1	1.0004e+06	889618	940193	943403	55460	673287	681399	592109	648932	49377.1	507158	421394	668999	532517	125735	525729	551971	526977	534892	14803.6
	YP_906168.1	MUL_2326	tatA	twin arginine translocase protein A	3	0.485124	0.00103006	0.869707	0.110387	1.09474	0.322941	1.35317	0.00185906	2	2	188.87	877884	798956	826620	834487	40047.6	492995	373116	348378	404830	77348.7	807131	728837	641309	725759	82953.7	809710	894158	1.03677e+06	913545	114764	1.19218e+06	1.11483e+06	1.0806e+06	1.1292e+06	57161.5
	YP_906237.1	MUL_2413	fprA_1	NADPH:adrenodoxin oxidoreductase FprA_1	7	0.490899	0.00199381	0.782935	0.10333	0.847259	0.119936	0.869592	0.252374	3	3	175.59	1.36864e+06	1.39111e+06	1.66931e+06	1.47635e+06	167484	705534	666853	801837	724741	69511.7	986414	1.38235e+06	1.0989e+06	1.15589e+06	204028	1.1296e+06	1.29876e+06	1.32421e+06	1.25085e+06	105781	1.49622e+06	1.15811e+06	1.19715e+06	1.28383e+06	184969
	YP_906250.1	MUL_2427		PPE family protein	6	0.761775	0.224175	3.18975	0.00107427	2.94672	0.00167665	2.50216	0.00272119	2	2	115.67	77692.2	96247.3	133404	102448	28369	69205.4	84010.9	80910.8	78042.4	7808.45	285003	348111	347238	326784	36185.7	271722	291974	341962	301886	36153.8	273034	272778	223211	256341	28691.8
	YP_906254.1	MUL_2431	fadE24	acyl-CoA dehydrogenase FadE24	1	0.663652	0.152851	0.411717	0.0358212	0.54385	0.0879102	0.546887	0.0774198	3	3	171.81	928235	563697	531243	674392	220433	442554	416819	483312	447562	33527.8	272948	292928	267099	277658	13543.7	328837	304835	466633	366768	87313.8	335169	358548	412731	368816	39787.5
	YP_906255.1	MUL_2432	fadE23	acyl-CoA dehydrogenase FadE23	1	0.540216	0.0724517	0.364802	0.0280168	0.57812	0.0879878	0.458375	0.0449033	2	2	131.18	962653	559382	587841	703292	225064	352567	440231	346991	379929	52297	293119	270359	206209	256562	45067.6	407511	447085	365166	406587	40967.2	275540	336059	355515	322371	41707.6
	YP_906323.1	MUL_2509		hypothetical protein	10	0.409421	0.00482276	0.789897	0.11104	0.889984	0.475989	0.680643	0.040798	2	2	172.72	786653	1.04648e+06	1.11809e+06	983742	174400	369667	440377	398249	402764	35570.5	758820	798579	773767	777055	20082.6	929108	1.00479e+06	692651	875515	162823	612814	721285	674632	669577	54412
	YP_906402.1	MUL_2600	manA	mannose-6-phosphate isomerase ManA	7	0.47244	0.000394784	0.885111	0.307225	0.736781	0.00243122	0.827052	0.067139	2	2	58.73	112944	127677	119662	120094	7375.92	49472.6	62900.4	57839	56737.3	6781.35	84287	117195	117408	106297	19061.3	85652	91959.1	87838.3	88483.2	3202.61	109903	102377	85692.3	99324.2	12390.8
	YP_906417.1	MUL_2615		hypothetical protein	10	4.33839	5.95116e-06	6.01332	0.0160857	1.07173	0.227144	1.07025	0.440391	9	9	527.71	4.47511e+06	4.25094e+06	4.79112e+06	4.50572e+06	271389	1.86962e+07	2.02201e+07	1.97265e+07	1.95476e+07	777563	2.15524e+07	2.13562e+07	3.83744e+07	2.70943e+07	9.76929e+06	5.12173e+06	4.55497e+06	4.8101e+06	4.82893e+06	283848	4.88694e+06	5.36757e+06	4.21224e+06	4.82225e+06	580377
	YP_906418.1	MUL_2616	ctpC	metal cation-transporting p-type ATPase C CtpC	3	2.44458	0.00034455	5.10404	0.0150988	1.38436	0.0294779	1.29732	0.139041	6	5	307.28	310080	231292	215632	252335	50618.5	633461	590389	626702	616851	23164.2	1.0755e+06	998065	1.79021e+06	1.28792e+06	436711	349584	351073	347311	349323	1894.79	383708	294181	304184	327358	49056.2
	YP_906440.1	MUL_2641	rsbW	anti-sigma factor RsbW	2	0.862823	0.149363	2.2257	0.0211315	1.29685	0.296183	1.19351	0.0208678	3	3	155.39	637248	736758	669073	681026	50820.4	504086	650157	608572	587605	75258.6	1.15846e+06	1.93041e+06	1.45841e+06	1.51576e+06	389161	1.02099e+06	1.07554e+06	553036	883190	287220	852148	785011	801271	812810	35024.3
	YP_906453.1	MUL_2656	phoS2_1	periplasmic phosphate-binding lipoprotein PhoS2_1	3	0.355022	3.90274e-06	0.622945	0.000244483	0.720487	0.0026368	0.682464	0.00011321	6	6	378.95	2.79545e+06	2.67023e+06	2.81606e+06	2.76058e+06	78920.5	1.01798e+06	980714	941501	980066	38244.8	1.71429e+06	1.84465e+06	1.60013e+06	1.71969e+06	122352	1.89451e+06	1.87089e+06	2.20148e+06	1.98896e+06	184426	1.94898e+06	1.87915e+06	1.82386e+06	1.884e+06	62703.3
	YP_906690.1	MUL_2957		PE-PGRS family protein	3	1.34761	0.272681	2.72835	0.000455201	0.78111	0.485404	0.550314	0.0643479	2	2	187.58	327233	300166	183234	270211	76530.7	451081	390406	250930	364139	102628	741036	734129	736523	737229	3507.39	337143	143303	152747	211064	109289	159044	174475	112584	148701	32215.5
	YP_906739.1	MUL_3017	apa	alanine and proline rich secreted protein Apa	3	0.477967	0.000133277	0.684534	0.000877011	0.903572	0.106254	0.960439	0.306426	7	7	568.93	1.6028e+07	1.51443e+07	1.69666e+07	1.60463e+07	911284	8.14863e+06	7.50362e+06	7.35655e+06	7.6696e+06	421320	1.11036e+07	1.12812e+07	1.0568e+07	1.09843e+07	371300	1.51131e+07	1.34503e+07	1.49336e+07	1.4499e+07	912586	1.55434e+07	1.5539e+07	1.51521e+07	1.54115e+07	224675
	YP_906748.1	MUL_3025	ndh	NADH dehydrogenase Ndh	7	2.87113	0.000125944	2.00151	0.000247633	1.62951	7.31007e-05	1.69223	0.000325163	6	5	304.85	601196	586653	536651	574833	33856.7	1.50907e+06	1.71702e+06	1.72518e+06	1.65042e+06	122479	1.08307e+06	1.22862e+06	1.13991e+06	1.15054e+06	73355.4	940546	919610	949936	936697	15525.3	963364	928733	1.02615e+06	972748	49379.8
	YP_906767.1	MUL_3046		hypothetical protein	10	0.286014	0.00103055	0.513826	0.00573032	0.597425	0.0114208	0.573991	0.00734368	5	5	368.32	1.43801e+07	1.55499e+07	1.88713e+07	1.62671e+07	2.32995e+06	5.04391e+06	4.41638e+06	4.49755e+06	4.65261e+06	341292	9.20471e+06	8.63746e+06	7.23318e+06	8.35845e+06	1.01495e+06	9.616e+06	8.71176e+06	1.08273e+07	9.71837e+06	1.0615e+06	9.8308e+06	8.79472e+06	9.38596e+06	9.33716e+06	519763
	YP_906774.1	MUL_3054		hypothetical protein	3	2.51282	0.000465027	1.86746	0.000538595	1.44774	0.0573303	1.38138	0.0200973	3	3	76.9	298239	240736	262251	267075	29053.6	708255	703163	601917	671112	59978.4	507981	519970	468308	498753	27039.4	413646	304275	442046	386656	72743.2	364910	333967	407921	368933	37140.6
	YP_906927.1	MUL_3249	tesB2	acyl-CoA thioesterase II TesB2	1	0.41081	0.00264048	0.634961	0.0173989	0.667817	0.0560857	0.73956	0.0515735	4	4	117.46	285492	368153	286744	313463	47367.2	122021	126736	137564	128774	7969.17	183834	194277	218999	199037	18059.2	194442	263358	170209	209336	48327.6	228670	253403	213402	231825	20186.4
	YP_906937.1	MUL_3261		hypothetical protein	10	1.69799	0.000949601	0.546412	0.00344117	0.631114	0.0199498	0.498385	0.00235763	3	3	105.47	519031	435093	431154	461759	49637.7	788449	822037	741705	784064	40344.7	230441	287755	238736	252311	30974.8	283393	234791	356084	291423	61044	200339	261921	228141	230134	30839.4
	YP_906953.1	MUL_3283		catalase	0	1.97777	0.00293033	2.39626	0.00104257	1.50331	0.0204233	1.58585	0.00694211	3	3	165.27	224450	239919	173851	212740	34555.6	449172	442532	370548	420751	43603.5	563121	501029	465193	509781	49547.4	337862	343090	278491	319814	35882.3	330675	317100	364347	337374	24325.2
	YP_906989.1	MUL_3332		hypothetical protein	10	0.253205	0.00111029	0.456354	0.00400575	0.451113	0.00358902	0.516661	0.00604241	3	3	159.48	626598	696624	844702	722641	111355	180658	177523	190748	182977	6910.57	355427	330726	303188	329780	26132.4	340321	321522	316134	325993	12697.9	395927	375995	348161	373361	23991.5
	YP_907006.1	MUL_3351	ideR	iron-dependent repressor and activator IdeR	9	0.30317	0.000268095	0.689356	0.00852964	0.70992	0.0175829	0.786994	0.0253877	4	3	222.26	695471	702158	821606	739745	70972.3	203337	225565	243905	224269	20314.9	509787	552276	467780	509948	42248.4	598707	489512	487260	525160	63703.7	594116	608016	544393	582175	33450.2
	YP_907033.1	MUL_3384		hypothetical protein	10	2.39131	0.000515139	1.96103	0.00296353	1.47948	0.0266208	1.50404	0.0408208	2	2	126.2	146680	109056	95296.6	117011	26599.7	275363	288180	275886	279810	7253.59	241527	233092	213764	229461	14233.1	182735	163075	173537	173116	9836.79	183063	151677	193228	175989	21659.9
	YP_907067.1	MUL_3423		short chain dehydrogenase	7	0.499641	0.000281722	0.666567	0.00123005	0.847575	0.0381944	0.871215	0.0710122	5	5	327.15	2.83305e+06	2.51824e+06	2.511e+06	2.62077e+06	183883	1.3431e+06	1.33148e+06	1.25374e+06	1.30944e+06	48585.8	1.76037e+06	1.7623e+06	1.71807e+06	1.74692e+06	24998.4	2.25099e+06	2.33736e+06	2.07553e+06	2.2213e+06	133417	2.45997e+06	2.20178e+06	2.188e+06	2.28325e+06	153196
	YP_907119.1	MUL_3493	wag31	secreted antigen Wag31	10	0.443766	0.000616799	0.711893	0.00850152	0.712478	0.00836824	0.769704	0.0164273	19	19	1626.43	6.39365e+07	7.43036e+07	7.74945e+07	7.19116e+07	7.08846e+06	3.20489e+07	3.15212e+07	3.21656e+07	3.19119e+07	343333	5.29937e+07	5.19276e+07	4.86588e+07	5.11934e+07	2.25879e+06	5.15032e+07	5.31823e+07	4.90207e+07	5.12354e+07	2.09369e+06	5.41312e+07	5.67547e+07	5.51659e+07	5.53506e+07	1.32147e+06
	YP_907124.1	MUL_3498	ftsZ	cell division protein FtsZ	3	13.4193	3.72255e-05	1.19783	0.74939	0.541418	0.394172	0.577186	0.408846	2	2	102.39	24509.1	2830.89	13678	13672.7	10839.1	173285	193249	183900	183478	9988.85	7859.63	24569.8	16703	16377.5	8359.85	7975.46	3667.23	10565.2	7402.63	3484.48	8490.92	8104.14	7079.98	7891.68	729.072
	YP_907169.1	MUL_3552	qcrA	Rieske iron-sulfur protein QcrA	7	2.25017	0.000748328	2.24445	0.00166576	1.76936	0.011495	2.13724	0.00143748	2	2	55.11	75673.9	78210.4	50678.7	68187.7	15216.2	148239	157072	154990	153434	4617.43	152267	141225	165639	153044	12225.7	126589	130496	104861	120649	13811.2	151596	136715	148889	145734	7926.34
	YP_907236.1	MUL_3632	mbtB	phenyloxazoline synthase MbtB	7	2.14422	0.00640097	3.94069	0.0292349	1.21683	0.110929	1.19589	0.111792	2	2	65.25	565684	636951	717037	639891	75719.7	1.12726e+06	1.58504e+06	1.40391e+06	1.37207e+06	230547	2.17634e+06	1.7639e+06	3.62459e+06	2.52161e+06	977218	814410	845509	676001	778640	90238	848527	745175	702020	765240	75286.5
	YP_907239.1	MUL_3635		hypothetical protein	10	11.8653	0.000546006	2.61052	0.000706268	0.996686	0.987972	0.656409	0.0957096	2	2	67.44	13170.9	15522.3	21952.1	16881.8	4545.73	169834	232196	198892	200307	31204.9	46446.5	43129.4	42634.5	44070.1	2072.83	18288.5	12321.5	19867.5	16825.8	3979.99	11661.7	10084	11498.3	11081.4	867.571
	YP_907318.1	MUL_3725	porB	2-oxoglutarate ferredoxin oxidoreductase subunit beta	7	0.471052	0.000238639	0.667962	0.00624196	0.68436	0.00158685	0.619259	0.00219115	10	10	695.71	4.23627e+06	4.44907e+06	4.87174e+06	4.51903e+06	323462	2.17831e+06	2.1667e+06	2.04108e+06	2.1287e+06	76102.1	3.40848e+06	2.98226e+06	2.66487e+06	3.01854e+06	373129	3.0752e+06	3.10982e+06	3.0929e+06	3.09264e+06	17311.1	2.62941e+06	2.64813e+06	3.1178e+06	2.79845e+06	276727
	YP_907325.1	MUL_3732	tig	trigger factor	0	2.02345	0.000363983	1.42229	0.00168277	1.26279	0.0203301	1.20929	0.0149403	9	9	584.5	2.81455e+06	2.4624e+06	2.49624e+06	2.59107e+06	194284	5.41253e+06	5.48874e+06	4.82737e+06	5.24288e+06	361853	3.7642e+06	3.79158e+06	3.49993e+06	3.68524e+06	161068	3.38812e+06	3.44242e+06	2.98541e+06	3.27198e+06	249660	3.21717e+06	2.99321e+06	3.1897e+06	3.13336e+06	122149
	YP_907389.1	MUL_3824		hypothetical protein	10	0.420517	0.0370706	1.07969	0.823101	0.805651	0.577577	0.948601	0.735445	3	3	155.11	648700	412578	647474	569584	135973	314129	93241.3	311188	239519	126689	791656	784753	268518	614976	300061	134172	673516	568970	458886	286028	554710	563811	502402	540308	33141
	YP_907479.1	MUL_3939	gloA_1	glyoxalase, GloA_1	7	0.33927	0.00279997	0.530152	0.0115475	0.554053	0.0130699	0.519396	0.0101576	6	6	358.51	1.0377e+07	1.31678e+07	1.47677e+07	1.27708e+07	2.22212e+06	4.49546e+06	4.13926e+06	4.36357e+06	4.33276e+06	180090	7.37225e+06	7.04376e+06	5.89547e+06	6.77049e+06	775386	7.42647e+06	7.47968e+06	6.32104e+06	7.07573e+06	654124	6.59337e+06	5.98906e+06	7.31693e+06	6.63312e+06	664827
	YP_907484.1	MUL_3945	alkA	Ada regulatory protein AlkA	2	1.71455	0.0053695	2.71028	0.000185272	2.84593	0.000203596	2.85379	0.000193106	11	11	555.32	1.60982e+06	1.0825e+06	1.20891e+06	1.30041e+06	275311	2.31952e+06	2.12033e+06	2.249e+06	2.22962e+06	100999	3.60334e+06	3.54467e+06	3.42543e+06	3.52448e+06	90655.2	3.81984e+06	3.76897e+06	3.5138e+06	3.70087e+06	163989	3.88203e+06	3.68129e+06	3.56996e+06	3.71109e+06	158157
	YP_907489.1	MUL_3953	atpC	F0F1 ATP synthase subunit epsilon (EC:3.6.3.14)	7	0.463619	0.0100298	0.781824	0.153522	0.802887	0.16585	0.924844	0.548882	2	2	92.07	934451	629685	749548	771228	153535	370891	327360	374416	357556	26210	615725	658055	535114	602965	62455.7	590576	638104	628948	619209	25216.5	714491	713100	712205	713265	1151.89
	YP_907531.1	MUL_3998		carbonic anhydrase	7	1.04508	0.842405	1.98898	0.23275	2.69371	0.0459437	1.87269	0.0452837	8	8	643.91	1.21645e+07	6.20506e+06	8.06094e+06	8.81017e+06	3.04956e+06	1.03685e+07	9.08426e+06	8.16928e+06	9.20734e+06	1.10476e+06	1.77776e+07	2.76939e+07	7.09835e+06	1.75233e+07	1.03001e+07	1.63264e+07	2.18446e+07	3.3025e+07	2.3732e+07	8.50778e+06	2.04513e+07	1.38496e+07	1.51953e+07	1.64988e+07	3.48854e+06
	YP_907551.1	MUL_4021	citE_1	citrate (pro-3s)-lyase (beta subunit) CitE_1	7	0.437577	0.00162002	0.521695	0.00313277	0.841083	0.105538	1.02652	0.76368	17	17	1577.54	1.78974e+08	1.42728e+08	1.47316e+08	1.56339e+08	1.97359e+07	7.26682e+07	6.63844e+07	6.61789e+07	6.84105e+07	3.68874e+06	7.65662e+07	8.66079e+07	8.15103e+07	8.15615e+07	5.02101e+06	1.38501e+08	1.28176e+08	1.27806e+08	1.31494e+08	6.07105e+06	1.72265e+08	1.56625e+08	1.52564e+08	1.60485e+08	1.04024e+07
	YP_907552.1	MUL_4022		dehydratase	7	0.408352	0.00174374	0.486762	0.00303147	0.731988	0.047273	1.00918	0.913638	12	12	1055.97	1.19801e+08	9.41845e+07	9.65853e+07	1.03524e+08	1.41479e+07	4.4269e+07	4.08058e+07	4.17476e+07	4.22741e+07	1.79064e+06	4.78983e+07	5.25672e+07	5.07086e+07	5.03914e+07	2.35053e+06	8.09247e+07	6.49571e+07	8.14527e+07	7.57782e+07	9.37502e+06	1.02584e+08	1.04801e+08	1.06037e+08	1.04474e+08	1.74936e+06
	YP_907612.1	MUL_4095		4-hydroxy-2-ketovalerate aldolase	7	0.481874	0.000127092	0.605516	0.000982648	0.706475	0.0436493	0.597163	0.000381345	3	3	141.49	404760	453489	415163	424470	25663.1	199703	205519	208402	204541	4430.79	279158	255867	236046	257024	21579.3	300146	369302	230186	299878	69558.4	262254	250495	247684	253478	7729.64
	YP_907651.1	MUL_4140	bphD	2-hydroxy-6-oxo-6-phenylhexa-2,4-dienoate hydrolase BphD	7	0.410742	0.00585602	0.786702	0.103862	0.754077	0.255939	0.828391	0.246494	4	3	144.72	79825.4	79249.4	58238.5	72437.8	12300.3	22593.1	32507.8	34158.7	29753.2	6255.52	60879.8	54932.4	55148.5	56986.9	3373.1	63751.5	68194.8	31924.5	54623.6	19783.1	65246.5	66337	48436.8	60006.8	10034.7
	YP_907709.1	MUL_4204	ppa	inorganic pyrophosphatase Ppa	7	2.09176	0.000917199	0.942501	0.679608	0.774073	0.195494	0.776938	0.155589	7	7	491.17	6.4447e+06	4.61976e+06	4.49349e+06	5.18598e+06	1.09191e+06	1.10324e+07	1.09044e+07	1.06067e+07	1.08478e+07	218434	5.18795e+06	5.03713e+06	4.4383e+06	4.8878e+06	396509	4.14633e+06	3.23889e+06	4.65777e+06	4.01433e+06	718593	4.33884e+06	4.10115e+06	3.64757e+06	4.02919e+06	351206
	YP_907803.1	MUL_4319	echA3_1	enoyl-CoA hydratase, EchA3_1	1	0.393671	0.0010331	0.775541	0.0403874	0.667092	0.0140982	0.759345	0.0338753	3	3	119.45	360926	352071	437130	383376	46762.7	154389	143874	154509	150924	6106.14	301389	312255	278327	297324	17325.5	270659	269848	226735	255747	25129	305365	298239	269740	291114	18850.6
	YP_907808.1	MUL_4328		oxidoreductase	7	0.453058	0.00173832	0.690615	0.0225568	0.795145	0.0549424	0.764587	0.0489719	7	7	343.54	3.88384e+06	4.89771e+06	4.85882e+06	4.54679e+06	574462	2.09875e+06	1.98085e+06	2.10028e+06	2.05996e+06	68512.2	3.16859e+06	3.47926e+06	2.77239e+06	3.14008e+06	354294	3.60857e+06	3.79477e+06	3.44274e+06	3.61536e+06	176113	3.43342e+06	3.16925e+06	3.82658e+06	3.47642e+06	330769
	YP_907995.1	MUL_4571		hypothetical protein	10	0.413016	0.00448126	0.728038	0.0592891	0.895483	0.467336	0.899613	0.405887	3	3	231.14	2.91232e+06	3.991e+06	4.04139e+06	3.64824e+06	637819	1.51343e+06	1.42269e+06	1.58422e+06	1.50678e+06	80969.1	2.82905e+06	2.6294e+06	2.50972e+06	2.65606e+06	161323	3.19693e+06	3.81878e+06	2.78511e+06	3.26694e+06	520382	3.23909e+06	3.54625e+06	3.06068e+06	3.282e+06	245613
	YP_908098.1	MUL_4695		putative serine rich protein	10	2.23042	0.00551438	1.57659	0.0116191	1.48829	0.0603371	1.61331	0.0324906	2	2	48.33	72368.2	93885.9	60162.4	75472.2	17074.7	141866	188964	174173	168335	24085.8	118104	119930	118931	118988	914.268	123482	121576	91916.3	112325	17699.9	128739	135432	101110	121760	18194.2
	YP_908102.1	MUL_4699	pepD	serine protease PepD	7	3.29709	2.047e-05	2.83946	4.10583e-05	1.77029	0.00374021	1.77019	1.39822e-05	6	6	364.26	635032	696107	644632	658590	32843	2.10404e+06	2.2961e+06	2.11415e+06	2.17143e+06	108083	1.98778e+06	1.79925e+06	1.82309e+06	1.87004e+06	102665	1.16839e+06	1.30582e+06	1.02347e+06	1.1659e+06	141193	1.16333e+06	1.17713e+06	1.15704e+06	1.16583e+06	10280.1
	YP_908153.1	MUL_4762		O-methyltransferase	10	2.15465	0.00107208	1.50149	0.0078756	0.915989	0.453026	1.06068	0.553016	7	6	503.39	692132	949883	851804	831273	130096	1.9606e+06	1.7201e+06	1.69261e+06	1.7911e+06	147432	1.31881e+06	1.24083e+06	1.1848e+06	1.24815e+06	67305.3	798234	800311	685765	761437	65541.5	901759	903616	839764	881713	36340.9
	YP_908255.1	MUL_4890		transcriptional regulatory protein	9	0.434257	0.000563521	0.831386	0.0679456	0.892138	0.149221	0.907402	0.265254	4	4	285.46	1.323e+06	1.49331e+06	1.60686e+06	1.47439e+06	142871	618384	662640	639769	640265	22132.4	1.32153e+06	1.23055e+06	1.12528e+06	1.22579e+06	98211.8	1.35918e+06	1.33843e+06	1.24847e+06	1.31536e+06	58846.5	1.37232e+06	1.43055e+06	1.21072e+06	1.33787e+06	113892
	YP_908258.1	MUL_4893		hypothetical protein	10	0.487466	0.00207101	0.580671	0.00410926	0.697157	0.0490933	0.752978	0.0251528	3	3	98.22	491928	581558	616253	563246	64153.2	282968	242407	298315	274564	28885.7	350235	298842	332106	327061	26065.5	354634	489007	334373	392671	84041.7	406301	412572	453464	424112	25612.1
	YP_908264.1	MUL_4902	glyA	serine hydroxymethyltransferase	7	0.225192	0.016441	0.559449	0.0849834	0.472569	0.053443	0.625086	0.1474	5	5	204.33	486352	597098	914600	666017	222287	114235	156163	179547	149982	33091.9	389023	351673	377110	372602	19078.8	346606	311831	285780	314739	30516.9	517509	398558	332885	416317	93584.2
	YP_908336.1	MUL_4987	fbpA	secreted antigen 85-A FbpA	3	4.93494	5.24155e-08	4.48452	1.233e-06	0.692081	0.00485283	0.723097	0.00075501	7	7	549.8	5.65637e+06	5.25203e+06	5.75715e+06	5.55519e+06	267330	2.72956e+07	2.7246e+07	2.77019e+07	2.74145e+07	250118	2.47803e+07	2.43259e+07	2.56309e+07	2.49124e+07	662484	4.06832e+06	3.32466e+06	4.14094e+06	3.84464e+06	451779	3.90762e+06	4.0238e+06	4.1194e+06	4.01694e+06	106057
	YP_908407.1	MUL_5073		hypothetical protein	10	5.27942	0.000489478	2.17709	0.0401591	1.36934	0.403467	1.49788	0.265682	3	3	197.16	289768	78446.2	128616	165610	110411	841675	922918	858382	874325	42903.9	381995	363163	336487	360548	22866.1	207924	215551	256855	226777	26326.5	249025	250952	244218	248065	3467.83
	YP_025526.1	MUP004c		hypothetical protein	3	2.27829	0.000334226	1.18261	0.149171	0.969242	0.723772	0.919054	0.366912	3	3	130.16	247665	322310	295466	288480	37809.2	691374	611557	668795	657242	41143.4	327710	380348	315423	341161	34489	296012	268130	274679	279607	14579.6	264272	277941	253174	265129	12406
	YP_025562.1	MUP040c	mlsA1	type I modular polyketide synthase	0	3.8136	5.68727e-05	1.50036	0.0331576	2.00303	0.0119245	1.56538	0.0229229	125	6	11178	7.29858e+06	5.01491e+06	4.58852e+06	5.63401e+06	1.45725e+06	2.20146e+07	2.11135e+07	2.13294e+07	2.14858e+07	470508	7.92227e+06	8.79082e+06	8.64598e+06	8.45302e+06	465312	1.05218e+07	1.01029e+07	1.32305e+07	1.12851e+07	1.69777e+06	9.35707e+06	8.41297e+06	8.68805e+06	8.81936e+06	485553
	YP_025575.1	MUP053c	cyp150	cytochrome p450 150 cyp150 (EC:1.14.-.-)	7	7.66657	1.73442e-05	3.25596	3.33563e-05	1.44769	0.00131741	1.55079	0.00168997	15	13	1041.52	3.79732e+06	3.30742e+06	3.24225e+06	3.449e+06	303408	2.67638e+07	2.78755e+07	2.46866e+07	2.6442e+07	1.61861e+06	1.17232e+07	1.05869e+07	1.13793e+07	1.12298e+07	582726	4.96664e+06	4.86885e+06	5.14372e+06	4.99307e+06	139329	5.50339e+06	4.98424e+06	5.55833e+06	5.34865e+06	316785
Differentialy expressed (1 peptide count or no significant p value)	YP_904317.1	MUL_0073	rpsR	30S ribosomal protein S18	2	1.27511	0.751393	1.01424	0.981489	0.450873	0.461427	0.315782	0.295967	1	1	20.58	2043.83	1495.31	21.5963	1186.91	1045.8	113.148	1752.29	2674.89	1513.44	1297.47	1187.57	652.302	1771.58	1203.82	559.814	1587.47	2.45621	15.5167	535.147	911.361	979.945	16.3097	128.162	374.806	527.042
	YP_904331.1	MUL_0093		hypothetical protein	10	0.773667	0.137406	0.323911	0.00316823	0.544784	0.0124327	0.369405	0.00483232	1	1	29.35	77193.8	57795.4	70396.9	68462.1	9842.84	60817.8	40885.2	57197.5	52966.8	10618.4	18760.6	16518.4	31247.7	22175.6	7936.29	30951.7	35089.8	45849.6	37297	7690.31	18148.5	35184.9	22537.3	25290.2	8845.52
	YP_904417.1	MUL_0195		hypothetical protein	10	0.314141	0.00571736	0.739127	0.132698	0.529226	0.0218599	0.528834	0.0200855	1	1	52.23	86111.5	57225.8	65592.7	69643.3	14862.8	17506.6	24328.3	23798.6	21877.8	3794.85	55591.9	56157.2	42676.6	51475.2	7625.1	36206	32551.3	41813.8	36857	4665.42	40432.8	35235	34821.6	36829.8	3127.16
	YP_904604.1	MUL_0419		hypothetical protein	10	0.330198	0.00571199	0.801458	0.204635	0.748922	0.127614	0.837061	0.260648	1	1	34.71	319694	408612	493876	407394	87097.4	139235	140687	123641	134521	9450.3	342177	346864	290486	326509	31284.5	269530	322620	323170	305106	30811.7	348687	328023	346331	341014	11311.5
	YP_904618.1	MUL_0437	phoS3	phosphate-binding protein 3 precursor, PHOs3	3	0.461735	0.0694356	0.481957	0.0766221	0.63613	0.209483	0.613388	0.162136	2	2	118.12	559644	1.22651e+06	1.19185e+06	992667	375409	460905	442898	471242	458349	14343.6	483484	473224	478561	478423	5131.05	551466	843588	499340	631465	185544	494062	668114	664494	608890	99460.8
	YP_904682.1	MUL_0509		excisionase	5	1.29106	0.346119	0.133264	0.0235176	0.295818	0.0629516	0.114635	0.0218335	1	1	34.7	59580.4	24790	40624.6	41665	17418.5	61795	43778.3	55803.3	53792.2	9175.2	3043.29	6917.72	6696.39	5552.46	2175.83	10761.9	3605.87	22607.9	12325.2	9597.01	3018.79	6770.61	4539.37	4776.26	1887.09
	YP_904733.1	MUL_0581	iniC	protein IniC	3	2.14012	0.37128	4.69037	0.0572096	3.80544	0.221016	3.2743	0.181046	1	1	44.78	313.199	2061.36	0	791.52	1110.81	446.767	2431.53	2203.56	1693.95	1086.09	5209.05	3825.62	2102.91	3712.53	1556.15	5251.54	3325.41	459.303	3012.08	2411.43	4351.82	1314.58	2108.64	2591.68	1575.18
	YP_904767.1	MUL_0631		hypothetical protein	3	0.249571	0.118775	0.164875	0.0872751	0.52417	0.277347	0.962643	0.928074	1	1	45.6	17266.8	76941.9	45812	46673.6	29846.9	13521.3	3996.13	17427.6	11648.4	6908.84	10166.3	5094.46	7825.06	7695.29	2538.42	20911.5	20151.6	32331.4	24464.9	6823.25	34817.4	45480.9	54491.6	44930	9848.64
	YP_904783.1	MUL_0648	menB	naphthoate synthase (EC:4.1.3.36)	7	2.72011	0.00241871	1.65639	0.00881571	0.867762	0.382747	0.785144	0.218589	1	1	28.51	31816.6	48394.6	37556.1	39255.8	8418.65	92199.7	122065	106076	106780	14945	67712.9	60345.8	67009.5	65022.7	4065.6	34988.7	37170.6	30034.7	34064.7	3656.61	28975	26551.9	36937.5	30821.4	5433.41
	YP_904937.1	MUL_0828	secY	preprotein translocase subunit SecY	3	4.28148	0.00576369	2.91019	0.0762824	1.76519	0.0641767	3.36821	0.0673216	1	1	40.26	3335.2	2610.54	1689.83	2545.19	824.63	8782.32	10168	13741.2	10897.2	2558.62	11380.4	5233.03	5607.55	7406.99	3446.17	4547.1	5507.42	3423.69	4492.74	1042.93	12923.6	8031.47	4763.2	8572.74	4107.01
	YP_905085.1	MUL_1002		hypothetical protein	10	0.293881	0.00169109	0.596767	0.014546	0.802618	0.345135	0.737656	0.0729935	1	1	44.07	33317.7	40535.9	29688.6	34514.1	5521.74	8885.45	10832	10711.6	10143	1090.76	22799.6	19392.9	19598.1	20596.9	1910.38	29634	36140.6	17330.3	27701.6	9552.87	28117.4	26642.9	21618.4	25459.5	3407.27
	YP_905157.1	MUL_1097		hypothetical protein	10	0.934915	0.64155	1.34168	0.118767	0.431154	0.0371814	0.723322	0.149331	1	1	27.27	20959.5	16586.7	16079.1	17875.1	2683.23	14548.7	15478.9	20107.4	16711.7	2977.3	24902.3	28073.1	18972.7	23982.7	4619.33	7987.22	12625	2508.53	7706.91	5064.05	12571.8	17084.6	9131.94	12929.4	3988.37
	YP_905256.1	MUL_1210	esxH	EsaT-6 like protein EsxH	3	6.47134	0.00130245	5.19852	0.000260504	2.34458	0.0046112	2.68649	0.0060695	1	1	31.96	38116.8	27033.4	28052.3	31067.5	6126.11	240922	170489	191734	201048	36128.6	141472	169211	173832	161505	17502.4	75294.3	60762.6	82463.8	72840.2	11056.8	101449	78011.3	70926.9	83462.3	15974.5
	YP_905286.1	MUL_1245		hypothetical protein	10	0.332062	6.80188e-05	0.718068	0.00764649	0.638485	0.00289089	0.976082	0.780798	1	1	59.6	69589.5	64367.3	66539.9	66832.2	2623.31	26375.3	20694.3	19507.6	22192.4	3670.79	49123.4	41485.6	53361.3	47990.1	6018.42	38265.4	49348.2	40400.5	42671.4	5880.02	72860.9	67421.8	55418.4	65233.7	8924.76
	YP_905293.1	MUL_1253		hypothetical protein	10	0.486805	0.0788062	0.860715	0.567827	1.1836	0.455325	0.849309	0.526886	1	1	78.01	700221	363931	401884	488679	184181	224991	259079	229604	237891	18493.6	432942	458316	370582	420613	45147.4	605976	594937	534285	578400	38600.8	417481	408887	418749	415039	5365.35
	YP_905340.1	MUL_1309		hypothetical protein	3	0.494177	0.00733841	0.81523	0.157578	0.743903	0.0863438	1.03671	0.767991	1	1	29.86	40070.9	33308.7	30414.5	34598.1	4955.66	19767.2	13228	18297.5	17097.6	3430.76	27944.5	24326.7	32344.8	28205.4	4015.42	31033.2	23704.6	22475	25737.6	4627.16	39350.8	30267	37987	35868.3	4898.57
	YP_905353.1	MUL_1324		bifunctional RNase H/acid phosphatase	10	0.865347	0.281934	0.34512	0.000961601	0.430378	0.000959947	0.628664	0.0276224	1	1	30.64	37659.3	43920.2	41472.4	41017.3	3155.15	28709.4	35039.1	42734	35494.2	7023.36	14501.8	9674.59	18291.2	14155.9	4318.72	13921.6	18411.3	20625.9	17652.9	3415.9	19707.7	33623.7	24026.8	25786.1	7122.88
	YP_905366.1	MUL_1342		transmembrane protein	3	1.43969	0.0427292	1.72332	0.00269187	1.85693	0.0052565	2.04677	0.00158944	1	1	121.16	499524	391091	396138	428917	61198.8	608053	714967	529501	617507	93093.7	784470	680547	752463	739160	53223.2	871529	831930	685954	796471	97737.1	790760	890401	952531	877897	81607
	YP_905400.1	MUL_1384		ATPase	3	0.92931	0.845274	0.33679	0.0380153	0.777551	0.350311	0.555118	0.0854211	3	1	115.13	10590.9	14909.8	8002.1	11167.6	3489.75	4053.03	12558.6	14522.8	10378.1	5565.04	2934.51	1939.35	6409.54	3761.13	2346.94	7335.03	7612.86	11102.2	8683.36	2099.37	4542.85	7333.21	6721.89	6199.32	1466.75
	YP_905408.1	MUL_1394		hypothetical protein	10	0.383136	2.70213e-05	0.734785	0.0118476	0.74057	0.0555146	0.783132	0.0266487	1	1	42.39	156657	158925	149025	154869	5186.39	65625.8	54795.7	57586.2	59335.9	5623.08	130660	110185	100541	113795	15380.5	103229	143903	96942.3	114691	25492.4	119790	138149	105910	121283	16171.6
	YP_905435.1	MUL_1430		hypothetical protein	3	3.20498	0.00188031	5.39298	0.00205483	1.62418	0.0214373	2.73331	0.000821615	1	1	77.33	81227.5	89439.3	110486	93717.7	15091.3	337366	247881	315844	300364	46707.9	405276	507776	603202	505418	98984.3	158795	171352	126497	152215	23139.8	280644	226992	260842	256159	27130.9
	YP_905455.1	MUL_1458	dgt	deoxyguanosinetriphosphate triphosphohydrolase-like protein	7	0.1899	0.172543	0.392279	0.281799	0.845114	0.824064	0.161522	0.171453	1	1	21.47	3701.73	1592.54	9437.45	4910.58	4059.76	0	1045.9	1751.65	932.519	881.315	2149.97	2696.08	932.891	1926.31	902.621	2612.83	8462.34	1374.83	4150	3785.55	2379.5	0	0	793.167	1373.81
	YP_905486.1	MUL_1493	hemH	ferrochelatase (EC:4.99.1.1)	7	0.426103	0.000740137	0.753303	0.0549769	0.787444	0.0304576	0.933452	0.389462	1	1	58.51	104663	113572	128980	115738	12302.5	50520.6	48268.3	49160.5	49316.5	1134.24	71351.9	95160.6	95045.9	87186.1	13713	92846.3	94164.7	86401.5	91137.5	4154.14	104918	115315	103876	108036	6324.78
	YP_905497.1	MUL_1505	mutA	methylmalonyl-CoA mutase small subunit, MutA	1	0.271116	0.0021169	0.467954	0.0350559	0.350275	0.00666187	0.435184	0.00890372	1	1	81.08	22364.8	17820.5	22764.6	20983.3	2746.34	7190.15	2741.8	7134.77	5688.91	2552.42	4116.27	15148.2	10193.2	9819.22	5525.46	8952.36	9926.68	3170.73	7349.92	3651.93	7948.77	12886	6559.97	9131.58	3324.75
	YP_905498.1	MUL_1506	mutB	methylmalonyl-CoA mutase (EC:5.4.99.2)	1	0.342645	0.0378437	0.232366	0.0162474	0.266305	0.018701	0.245775	0.015243	1	1	31.99	35037.6	22988.7	19390.1	25805.5	8195.18	7141.65	14505.6	4879.07	8842.11	5033.52	7925.59	7017.65	3045.73	5996.32	2595.3	8992.96	4086.27	7537.13	6872.12	2520.03	6609.17	7410.97	5006.85	6342.33	1224.07
	YP_905503.1	MUL_1512		UDP-glucose 4-epimerase	7	0.432832	0.00943009	0.59402	0.00935008	0.772254	0.264656	0.871827	0.417725	1	1	32.18	17108.2	21694.3	21179	19993.8	2512.26	12367.2	5826.79	7767.89	8653.97	3359.04	12953.8	12675.9	10000.5	11876.7	1630.81	10803.1	13939.6	21578.3	15440.3	5542.14	17253.9	21743.8	13295.7	17431.2	4226.82
	YP_905548.1	MUL_1566		hypothetical protein	3	1.13144	0.796523	0.411221	0.269317	0.218177	0.15643	0.237864	0.165248	1	1	24.85	11221.4	63986.4	28597.4	34601.7	26890	45041.2	27957.1	44451	39149.8	9697.63	12255.2	9522.58	20909	14228.9	5944.26	7167.37	8094.02	7386.52	7549.3	484.294	6545.72	8265.76	9880.08	8230.52	1667.46
	YP_905550.1	MUL_1568	nadA	quinolinate synthetase	7	2.13327	0.00310096	2.22111	0.00613742	2.68258	0.000834342	3.23497	0.00139107	1	1	20.16	70364.3	43040.6	42455.4	51953.4	15946.9	110356	109968	112169	110831	1175.24	101393	127917	116874	115394	13323.5	144748	138992	134367	139369	5201.13	187796	168326	148081	168068	19858.6
	YP_905556.1	MUL_1574	hisB	imidazoleglycerol-phosphate dehydratase (EC:4.2.1.19)	7	0.484139	0.000466047	1.01134	0.936042	0.73141	0.00782825	0.893649	0.164489	1	1	62.69	613917	577752	652925	614865	37595.2	314554	255876	322611	297680	36427.2	706136	694826	464552	621838	136331	399491	481912	467750	449718	44070.3	607031	544026	497363	549473	55036.5
	YP_905557.1	MUL_1575	hisH	imidazole glycerol phosphate synthase subunit HisH	7	0.409922	0.000202409	1.01513	0.850966	1.00513	0.906009	1.15601	0.121372	1	1	78.15	159176	144905	164128	156070	9980.95	72027.2	58382	61519.9	63976.4	7146.59	171964	165064	138264	158431	17802.5	161012	157792	151805	156870	4672.35	171981	202223	167048	180417	19044.8
	YP_905583.1	MUL_1611	polA	DNA polymerase I	2	1.7811	0.0227436	2.04323	0.00849785	1.70347	0.156742	1.84119	0.0291786	1	1	28.33	9552.9	13468.4	6738.51	9919.94	3379.93	15864.1	18734.2	18407.1	17668.4	1571.15	21367.3	18504.1	20934.7	20268.7	1543.43	16626.4	23096	10972.5	16898.3	6066.35	20265.2	19371.7	15156.4	18264.5	2728.46
	YP_905595.1	MUL_1624		hypothetical protein	10	0.496899	0.0210815	1.54225	0.0655015	0.823477	0.260846	0.822946	0.311456	1	1	49.59	20203.7	14205.7	22096.7	18835.4	4119.59	7638.08	9427.25	11012.5	9359.28	1688.24	30382.2	33954.9	22809.3	29048.8	5691.17	16311.3	16495.7	13724.5	15510.5	1549.48	17813.8	12365.2	16322.5	15500.5	2815.77
	YP_905616.1	MUL_1647	argD	acetylornithine aminotransferase (EC:2.6.1.11)	7	0.391686	0.205211	0.278973	0.145948	1.34494	0.596408	1.9847	0.237048	2	2	83.1	10567.6	2418.22	5439.47	6141.77	4119.84	1113.89	2725.11	3377.93	2405.64	1165.34	504.172	2549.69	2086.3	1713.39	1072.54	10743.3	11400.8	2636.77	8260.32	4881.22	8648.32	19479.4	8441.01	12189.6	6314.01
	YP_905649.1	MUL_1689	NUDIXhydrolase	K01515 ADP-ribose pyrophosphatase [EC:3.6.1.13]	2	0.479633	0.0112994	0.746405	0.0924438	0.701964	0.0605876	0.834499	0.233738	1	1	24.82	174577	233005	260208	222597	43753.7	119611	100265	100418	106765	11125.4	173016	167373	158052	166147	7557.24	159877	160909	147978	156255	7186.38	181617	199918	175735	185757	12611.5
	YP_905704.1	MUL_1752		hypothetical protein	10	0.00486562	2.65755e-05	0.0866702	0.000118826	0.146717	0.000159117	0.0734024	4.49783e-05	1	1	31.04	55783.8	61181.5	65385.4	60783.6	4813.15	265.683	0	621.567	295.75	311.872	9665.06	5094.25	1045.08	5268.13	4312.62	4369.34	9294.93	13089.6	8917.96	4372.34	2751.37	4349.72	6283.9	4461.66	1768.92
	YP_905713.1	MUL_1762	aroD	3-dehydroquinate dehydratase (EC:4.2.1.10)	7	0.604807	0.256601	0.832996	0.139943	0.428612	0.053277	0.696247	0.0421945	3	3	92.8	79760	89523.8	70840.2	80041.3	9344.95	62732.9	2835.81	79659.9	48409.6	40365.3	72235.4	70834.2	56952.6	66674.1	8448.11	2950.05	55152.5	44817.5	34306.7	27642.9	65489.6	57610.5	44085.5	55728.6	10825.4
	YP_905729.1	MUL_1781	pyrC	dihydroorotase (EC:3.5.2.3)	7	0.418052	0.00138553	0.680388	0.042157	0.764491	0.0326916	0.962874	0.642058	2	1	61.5	93651.3	82661	72593.9	82968.7	10532.1	35814.1	33905	34336.6	34685.2	1001.15	63077.4	63102.2	43173.2	56450.9	11498.9	62980.8	64214.2	63091.5	63428.9	682.423	80885.2	78252.6	80527.5	79888.4	1427.96
	YP_905735.1	MUL_1788	gmk	guanylate kinase (EC:2.7.4.8)	7	0.471171	0.0074836	0.930944	0.661066	1.16884	0.0627356	0.966713	0.76994	1	1	28.42	27294.6	30875.3	33465.3	30545.1	3098.6	9277.27	15509.4	18389.2	14392	4657.6	29869.2	34689.9	20748	28435.7	7080.63	34075.1	37291.5	35739.9	35702.2	1608.53	33242.3	31094	24248.7	29528.3	4696.78
	YP_905764.1	MUL_1817	whiA	transcriptional regulatory protein WhiA	9	2.98617	0.00455687	2.50201	0.00255117	2.17717	0.000722295	1.69382	0.0241298	1	1	44.1	43795.7	32705	34145.9	36882.2	6030.48	125228	119353	85827.7	110136	21255.8	88894.5	106574	81370.1	92279.6	12938.6	76410.9	78157.3	86328.3	80298.8	5294.16	74889.2	53976.3	58549.9	62471.8	10994.2
	YP_905836.1	MUL_1904		transferase	7	4.63689	0.0464399	4.01621	0.0155637	2.56193	0.0295206	2.01802	0.114184	1	1	20.92	2990.28	3622.87	649.459	2420.87	1566.36	5891.1	16096.1	11688.8	11225.3	5118.24	12176.5	10173.8	6817.89	9722.73	2707.65	6607.49	4847.51	7151.29	6202.1	1204.2	6470.64	4481.01	3704.45	4885.37	1426.74
	YP_905845.1	MUL_1916		hypothetical protein	3	7.37633	2.94625e-05	13.1648	8.91724e-05	2.22748	0.00337311	3.14503	0.000896783	1	1	30.33	9084.85	5340.97	6990.82	7138.88	1876.32	49405.7	55840.9	52729.7	52658.8	3218.16	83544	100969	97432.2	93981.7	9210.66	15851.3	17477.8	14376.1	15901.7	1551.46	25053.8	21757	20545.3	22452	2333.23
	YP_905857.1	MUL_1930		hypothetical protein	10	0.451173	0.00470445	0.636836	0.0195874	0.790308	0.178269	0.783873	0.194094	2	1	162.26	207118	281240	279670	256010	42348.4	117792	108846	119876	115505	5860.17	169262	158869	160977	163036	5494.15	213545	233637	159797	202327	38176.9	166604	184303	251131	200679	44579.9
	YP_905880.1	MUL_1961		hypothetical protein	10	0.435663	0.00571642	0.690299	0.07232	0.601386	0.0222577	0.657153	0.023485	1	1	54.73	104346	141688	138968	128334	20819	58113.1	64998.9	44619.2	55910.4	10366.9	97991	101372	66403.1	88588.8	19287.6	91012.1	65737.1	74785.6	77178.3	12806.2	88262.3	78904.1	85839	84335.1	4857
	YP_905912.1	MUL_2002	fadD29	acyl-CoA synthetase (EC:2.3.1.86)	1	2.89401	0.00905309	4.25615	0.00355579	1.839	0.0805623	2.78701	0.0788788	1	1	33.06	43993.1	19641.9	14575.2	26070.1	15727.2	82967.3	77696.7	65677.3	75447.1	8861.79	131166	96517.3	105191	110958	18030	45743.6	52811.3	45273.9	47942.9	4222.69	96117.4	83800.2	38054.9	72657.5	30593
	YP_905951.1	MUL_2045	dacB	D-alanyl-D-alanine carboxypeptidase DacB	3	2.39513	0.0273371	3.07654	0.00105827	0.866586	0.618243	1.51352	0.331932	1	1	47.19	9219.32	12097.1	5314.73	8877.05	3404.11	18958.6	27342.1	17484.4	21261.7	5317.13	27818.7	25513.3	28599.6	27310.6	1604.69	6976.8	9628.9	6472.47	7692.72	1695.63	6835.49	19378.6	14092.7	13435.6	6297.33
	YP_905976.1	MUL_2074	pyrH	uridylate kinase PyrH	7	0.803801	0.107315	0.362502	0.00116388	0.569747	0.00989198	0.622925	0.0313711	1	1	35.58	139096	153296	126838	139743	13240.6	115299	92272.8	129405	112326	18744.1	37134.4	51483.7	63353.6	50657.3	13129.1	64071.4	75070	99713.6	79618.3	18251.2	108813	92229.9	60105.5	87049.6	24763.6
	YP_906022.1	MUL_2134		hydrolase	7	4.03663	0.00203351	4.17005	0.000783346	2.14875	0.00443346	2.06765	0.0120355	1	1	24.61	8098.1	13151.5	7347.88	9532.49	3156.51	31632.3	39861.8	43943.2	38479.1	6270.86	34541.4	40866.1	43845.4	39751	4751.19	19572.6	20537.5	21338.5	20482.9	884.207	20024.5	17045.1	22060.1	19709.9	2522.24
	YP_906117.1	MUL_2266	pks12	polyketide synthase, Pks12	1	1.69805	0.111988	1.42774	0.215651	1.70556	0.0669269	2.25553	0.0270266	1	1	20.93	11246.5	12869	4495.57	9537	4440.74	12188.3	18870	17524.5	16194.3	3533.86	12615.2	15744.4	12489.4	13616.3	1844.06	17920.2	15447.8	15429.8	16265.9	1432.67	16765.5	23267.2	24500.1	21510.9	4155.65
	YP_906212.1	MUL_2381	mbtH	protein MbtH	1	1.24103	0.231715	0.998748	0.995302	0.485557	0.03791	0.553487	0.0503183	1	1	40.46	81565.8	142837	108660	111021	30703.7	137563	149714	126065	137780	11826.1	115957	131045	85643.8	110882	23122.2	65556.4	45783.1	50381.8	53907.1	10347.3	65160.7	56837.1	62348.4	61448.7	4234.13
	YP_906219.1	MUL_2390		hypothetical protein	10	0.486498	0.000248912	0.779929	0.0184509	0.729525	0.00260471	0.902649	0.0685953	1	1	29.17	217782	195061	217049	209964	12911.3	104288	93369.8	108784	102147	7926.94	146373	166054	178844	163757	16357.3	145024	157084	157415	153174	7060.34	189372	183441	195759	189524	6160.66
	YP_906227.1	MUL_2399		ATPase	3	6.15898	0.0114482	8.77043	0.00653756	5.57397	0.0162517	6.10754	0.0366581	1	1	36.6	4796.06	1013.55	0	1936.54	2527.74	8682.67	14546.3	12552.3	11927.1	2981.4	13187.9	16059.4	21705.5	16984.3	4333.46	13845.7	10453.4	8083.47	10794.2	2896.21	16424.3	12452.6	6605.47	11827.5	4939.2
	YP_906232.1	MUL_2408	ftsX	cell division protein FtsX	3	2.38066	0.00166946	1.83063	0.0019154	1.36542	0.379943	1.88786	0.00153493	1	1	63.4	13117.4	12331.2	11147.9	12198.8	991.389	24772.2	30563.1	31788.7	29041.3	3747.6	24018.6	19834.9	23141	22331.5	2206.19	12423.5	25621.1	11925.1	16656.6	7767.49	24784.6	23780.7	20523.8	23029.7	2227.46
	YP_906257.1	MUL_2434		alpha-acetolactate decarboxylase	7	0.400283	0.000664097	0.836758	0.273359	0.586852	0.00756568	0.538044	0.00259033	1	1	32.2	78818.1	77111.9	90291	82073.7	7167.33	38650.5	31583.2	28324.4	32852.7	5278.78	75094.1	81350.7	49582.6	68675.8	16828.5	55756.3	37723.7	51015.3	48165.1	9348.07	51747.7	39070.5	41659.7	44159.3	6698.04
	YP_906302.1	MUL_2486		oxidoreductase	7	0.603707	0.24013	2.13288	0.0610957	1.18823	0.516928	2.05717	0.0434461	1	1	55.86	3526.81	9397.35	7150.16	6691.44	2962.03	2739.93	3659.47	5719.61	4039.67	1525.79	11198.7	12651.2	18966.2	14272	4129.62	8837.72	7787.85	7227.28	7950.95	817.516	17165.5	12533.4	11597.3	13765.4	2981.56
	YP_906356.1	MUL_2542		sensor kinase from two component regulatory system	9	0.417327	0.0567684	1.3161	0.215893	0.94316	0.844823	1.48463	0.0405823	1	1	40.13	16551.7	16901.4	10520.4	14657.8	3587.41	3316.54	4006.67	11028.1	6117.11	4267.04	21333.1	14546.1	21994.6	19291.2	4122.72	11373.4	20563.8	9536.89	13824.7	5908.04	19676	23737.8	21870.8	21761.5	2033.07
	YP_906413.1	MUL_2611	wbbL1	dTDP-rha:A-D-GlcNAc-diphosphoryl polyprenol A-3-L-rhamnosyl transferase, WbbL1	3	2.18721	0.0133599	1.98211	0.00464867	1.89001	0.00119533	1.90631	0.0166187	1	1	52.73	56353.1	51648	59116.6	55705.9	3776.13	136166	138443	90911.6	121840	26809.3	102462	99776.2	129006	110415	16156.5	116525	99235.4	100094	105285	9743.9	130920	97537.2	90121.2	106193	21733.2
	YP_906423.1	MUL_2624		two component system membrane associated sensor kinase	9	0.401931	0.0228482	0.703236	0.160106	0.686494	0.172011	1.08897	0.629976	1	1	21.67	83522	75020.6	46584.8	68375.8	19344.4	30886.5	28051.8	23508.6	27482.3	3721.77	52111.1	40591.6	51550.2	48084.3	6494.89	59730.7	38921.2	42166.7	46939.5	11195.7	73983	80605	68790	74459.3	5921.85
	YP_906434.1	MUL_2635	sseA	thiosulfate sulfurtransferase SseA	7	18.3991	0.137051	0	0.373901	1.87013	0.70261	1.0308	0.983915	1	1	35.43	0	442.048	0	147.349	255.216	0	3682.95	4450.34	2711.09	2379.02	0	0	0	0	0	0	0	826.687	275.562	477.288	0	455.664	0	151.888	263.078
	YP_906445.1	MUL_2645		AsnC family transcriptional regulator	9	0.456303	0.000662622	0.973501	0.752989	0.74868	0.00728876	0.880287	0.052791	1	1	28.61	48399.9	42997.4	47960	46452.4	3000.22	17223.7	23174.3	23191.1	21196.4	3440.43	48215.3	48651.9	38797.4	45221.5	5567.76	35940.4	31729	36664.6	34778	2665.25	40871.6	42773.6	39029.3	40891.5	1872.22
	YP_906668.1	MUL_2927		hypothetical protein	10	4.61017	0.000152352	5.94328	1.07521e-05	1.5419	0.00102126	1.66629	0.00193289	1	1	101.21	187969	203902	187668	193180	9287.29	980715	809471	881586	890591	85976.2	1.0846e+06	1.20368e+06	1.15607e+06	1.14812e+06	59936.5	276011	310776	306804	297864	19028.9	316421	353610	295650	321893	29365
	YP_906694.1	MUL_2961		hypothetical protein	10	0.443213	0.0189231	0.873493	0.303003	0.987453	0.941763	1.02564	0.829222	1	1	43.22	62863.5	75388.3	55740.9	64664.2	9946.68	33342.8	13974.7	38662.6	28660.1	12993.1	63469.1	55887.5	50094.5	56483.7	6707.21	67419	76842.4	47297.3	63852.9	15091.9	65720	74136.1	59111.1	66322.4	7530.58
	YP_906725.1	MUL_3001	treS_1	trehalose synthase TreS_1	7	2.40378	0.0036775	0.662301	0.0692665	0.857907	0.582395	0.590321	0.0323537	1	1	60.67	75789.1	51457.9	54814.1	60687	13186	132407	135965	169263	145878	20329.9	44449.3	33616	42514	40193.1	5777.57	42559.5	37236	76396.1	52063.8	21239.8	33583.3	38160.7	35730.6	35824.8	2290.17
	YP_906786.1	MUL_3069	mgtC	Mg2+ transport p-type ATPase C MgtC	3	1.38004	0.0208309	1.91635	0.00136042	1.70995	0.00093477	2.07728	0.00015382	1	1	40.55	68176.4	62997.6	68031.6	66401.9	2949.08	79357.1	93565.4	101988	91637	11438.2	141382	115994	124372	127249	12936.6	111179	106128	123324	113544	8838.59	147238	135621	130947	137935	8388.25
	YP_906797.1	MUL_3082	esxN	EsaT-6 like protein EsxN	3	1.644	0.0122535	2.02573	8.18242e-05	1.35206	0.0575604	1.22886	0.0564533	5	1	678.63	1.79309e+06	1.46329e+06	1.71514e+06	1.65717e+06	172368	3.17179e+06	2.46104e+06	2.54033e+06	2.72439e+06	389484	3.3566e+06	3.30522e+06	3.4091e+06	3.35697e+06	51939.2	2.48019e+06	1.8493e+06	2.39228e+06	2.24059e+06	341706	1.98349e+06	1.89196e+06	2.23385e+06	2.03643e+06	176989
	YP_906798.1	MUL_3083	esxM	EsaT-6 like protein EsxM	3	2.01009	0.0015537	3.24198	0.000359196	2.07964	0.00289774	2.20434	0.00186753	5	1	425.82	1.34941e+06	1.76594e+06	1.73252e+06	1.61596e+06	231437	2.92404e+06	3.35118e+06	3.46944e+06	3.24822e+06	286908	4.6656e+06	5.4131e+06	5.63803e+06	5.23891e+06	509079	3.30273e+06	3.79001e+06	2.98909e+06	3.36061e+06	403581	3.45236e+06	4.00473e+06	3.22928e+06	3.56213e+06	399209
	YP_906801.1	MUL_3086		hypothetical protein	10	0.77094	0.464728	0.427741	0.113304	0.756362	0.482932	0.7038	0.35665	1	1	63.88	467467	209720	219338	298842	146113	240993	236595	213579	230389	14722.9	115568	136920	130993	127827	11022.7	190315	177977	309807	226033	72812.1	197534	231496	201944	210325	18467.2
	YP_906802.1	MUL_3087	ppe26	PPE family protein	6	0.637604	0.00619752	1.8047	0.00926058	2.21513	0.00196259	2.07537	0.000569595	1	1	64.4	1.43308e+06	1.19012e+06	1.25798e+06	1.29372e+06	125361	928070	769899	776682	824884	89426.3	1.92766e+06	2.62036e+06	2.45634e+06	2.33479e+06	361995	3.00887e+06	3.12824e+06	2.46019e+06	2.86577e+06	356275	2.49079e+06	2.66171e+06	2.90237e+06	2.68496e+06	206771
	YP_906847.1	MUL_3150		hypothetical protein	10	0.375062	0.000339924	0.472545	0.000127521	0.564355	0.00163449	0.632758	0.00828107	1	1	67.82	98104.4	95075.6	104529	99236.3	4827.2	45013.3	37819.8	28826.2	37219.8	8110.18	44296.6	51373.7	45010.5	46893.6	3896.27	52738.4	49476.3	65798.6	56004.4	8637.42	51802.4	60883.2	75691.9	62792.5	12058.6
	YP_906912.1	MUL_3232	engA	GTP-binding protein EngA	7	6.30183	0.0302999	3.08671	0.120697	2.33796	0.25107	2.52165	0.180709	1	1	38.81	2538.5	957.837	0	1165.44	1281.92	3969.28	9675.43	8388.58	7344.43	2992.95	1806.91	3756.42	5228.83	3597.39	1716.49	4500.83	2056.91	1616.53	2724.76	1553.81	2080.71	2183.51	4552.32	2938.85	1398.26
	YP_906956.1	MUL_3286	cadI	hypothetical protein	10	21.6657	3.65169e-05	17.7363	1.50532e-05	0.993772	0.981133	0.696664	0.315776	1	1	26.19	9924.12	11165.8	20764.9	13951.6	5933.07	275149	321613	310052	302271	24189.5	264719	237559	240071	247450	15008.3	13394.3	13452.4	14747.5	13864.7	765.093	9587.34	12175.9	7395.51	9719.59	2392.95
	YP_906969.1	MUL_3307		transmembrane protein	3	1.22283	0.676906	3.0018	0.0223997	1.50142	0.469733	2.87518	0.066936	1	1	20.93	11212	5041.75	1743.22	5998.97	4806.39	7078.1	9330.2	5598.97	7335.75	1878.91	17814.1	14954.3	21254.7	18007.7	3154.64	12952.2	4226.11	9842.7	9006.99	4422.64	23740.6	16480	11523.8	17248.1	6144.51
	YP_906970.1	MUL_3308		hypothetical protein	8	0.308375	0.000394041	0.521328	0.00163407	0.510005	0.00222358	0.478818	0.00122868	1	1	38.02	320326	316701	378885	338637	34902.5	112734	90243.4	110305	104427	12343.7	184826	182722	162075	176541	12572	147894	189427	180800	172707	21917.5	154048	177883	154506	162146	13630.8
	YP_907010.1	MUL_3357		hypothetical protein	10	1.24218	0.0209193	0.613571	0.00135433	0.468822	0.000261766	0.484946	0.000298593	1	1	69.09	526562	575786	561284	554544	25294.9	622524	717128	726878	688843	57640.5	327743	308807	384206	340252	39225.1	225401	292146	262400	259982	33438.3	291646	230343	284782	268924	33588.1
	YP_907042.1	MUL_3393		O-methyltransferase	7	3.81359	0.0180143	3.54476	0.00704677	2.51371	0.021794	2.49036	0.00998894	1	1	79.9	29868.8	20971.1	13569	21469.6	8161.33	73103.4	110902	61623.3	81876.3	25784.2	90758.6	57896.2	79659.6	76104.8	16717.1	62625.2	60371.7	38908.2	53968.4	13091.1	50723.6	63356.9	46321.2	53467.2	8843.07
	YP_907057.1	MUL_3410		transcriptional regulator	9	0.394871	0.0375551	0.589714	0.100565	0.667005	0.175421	0.642166	0.137461	1	1	21.75	97213.4	189071	186835	157706	52400.5	51035.7	76379.2	59406.3	62273.7	12912.8	89552.8	99410.1	90042.3	93001.7	5555.17	111295	119040	85238.1	105191	17708.3	104340	105097	94385.2	101274	5977.75
	YP_907088.1	MUL_3451	citE_2	citrate lyase beta subunit, CitE_2	7	2.17396	0.0053079	2.14841	0.00283652	1.1993	0.615531	1.73092	0.050024	1	1	40.79	12464.2	19834.3	13023.4	15107.3	4103.22	28503	35422.5	34602.3	32842.6	3780.48	33683.3	33630.4	30056.2	32456.6	2079	27427.5	16652.1	10275	18118.2	8669.7	29544.8	19763	29140.8	26149.5	5534.58
	YP_907122.1	MUL_3496		hypothetical protein	10	2.13047	0.0659822	1.16349	0.325512	0.765868	0.0114249	1.39948	0.293782	2	2	96.9	22082.1	25528.3	23048.4	23552.9	1777.6	71204.5	38060.1	41271.9	50178.8	18279.4	31085.8	30268.6	20856.3	27403.6	5684.8	18614.3	16636.6	18864.4	18038.4	1220.42	23659.1	26931.1	48295.7	32962	13379.8
	YP_907136.1	MUL_3510	mraW	S-adenosyl-methyltransferase MraW	7	8.36309	0.000904269	5.62632	4.50774e-05	1.54215	0.086194	2.00983	0.0064175	1	1	50.93	18793	14555.8	14049.6	15799.5	2604.76	158269	119771	118357	132132	22645.9	83642.5	95626.2	87409.7	88892.8	6127.97	25394.7	29793.6	17907.2	24365.2	6009.73	30152.5	36947.6	28162.8	31754.3	4606.2
	YP_907162.1	MUL_3542	fadD15	long-chain-fatty-acid-CoA ligase FadD15	1	0.611311	0.158306	0.568903	0.132822	0.484479	0.0989751	0.868548	0.599592	1	1	34.37	36534.9	45577	21301.2	34471	12268.8	25389.4	22790.1	15038	21072.5	5385.2	24181.5	12780.7	21869.8	19610.7	6026.83	17316.1	23867	8918.41	16700.5	7493.27	24830.1	36960.6	28028.6	29939.7	6287
	YP_907167.1	MUL_3550	ctaE	cytochrome c oxidase (subunit III) CtaE	7	0.470604	0.244739	0.359437	0.191579	2.04849	0.288676	1.86901	0.211196	1	1	59.5	16391.8	83485.9	59070.4	52982.7	33958.8	36656.6	15160.3	22984.8	24933.9	10879.9	12222.2	7812.46	37097.1	19043.9	15789.2	31532.7	171450	122621	108534	71014.1	77659	146859	72556.8	99025.1	41504.2
	YP_907174.1	MUL_3557	ctaC	transmembrane cytochrome c oxidase (subunit II) CtaC	7	1.13002	0.291157	2.54755	0.000361526	1.68296	0.00410581	1.99973	0.00158903	1	1	25.11	71284.1	55102	61137.1	62507.7	8177.69	77698.3	61633.6	72572.3	70634.7	8205.77	162903	169525	145296	159242	12522.4	97845.8	101862	115886	105198	9471.43	134880	112220	127895	124999	11604.6
	YP_907201.1	MUL_3587	lpqL	lipoprotein aminopeptidase LpqL	7	0.507597	0.00563809	0.458724	0.0136757	0.671965	0.0593629	0.69662	0.0436277	1	1	51.86	43076.6	39506	51747.7	44776.8	6295.48	26392.9	20685.5	21107.3	22728.6	3180.37	19877.2	28608	13135.4	20540.2	7757.59	28213.1	23768.2	38283.9	30088.4	7437.34	29263.5	27371.5	36942.2	31192.4	5068.58
	YP_907238.1	MUL_3634	mbtE	non-ribosomal peptide synthetase MbtE	7	80.1591	0.00032238	28.3849	0.000170225	1.67757	0.435166	1.65029	0.399682	1	1	21.81	979.774	763.275	701.527	814.859	146.12	54142.8	70603.7	71208.6	65318.4	9683	20511.1	22725.2	26152.6	23129.7	2842.38	1768.49	2203.62	128.847	1366.98	1094.11	1889.38	1912.77	232.111	1344.75	963.648
	YP_907240.1	MUL_3636		thioesterase	7	7.71622	2.30577e-06	3.63577	1.39049e-05	1.09358	0.742245	0.94658	0.723989	1	1	33.55	67674	69858	86921	74817.7	10538.5	571200	598572	562157	577310	18960.3	262790	278520	274750	272020	8212.77	114277	82390.9	48789.2	81819.2	32747.9	62485.2	61929.1	88048.4	70820.9	14922.1
	YP_907244.1	MUL_3640	mbtG	lysine-N-oxygenase MbtG	7	#DIV/0!	2.83039e-05	#DIV/0!	0.000166731	#DIV/0!	#DIV/0!	#DIV/0!	#DIV/0!	1	1	55.92	0	0	0	0	0	9124.56	7772.46	8697.56	8531.53	691.175	870.902	1069.79	859.024	933.237	118.403	0	0	0	0	0	0	0	0	0	0
	YP_907252.1	MUL_3649		hypothetical protein	10	5.54362	0.00223853	1.97133	0.000272499	2.00585	0.00120732	2.057	0.000222192	1	1	42.07	63028.9	59848.5	74519.9	65799.1	7718.03	446873	303266	344157	364765	73988.2	125206	128852	135077	129712	4991.16	119960	143252	132737	131983	11664.3	135134	140982	129931	135349	5528.57
	YP_907255.1	MUL_3652	nirA_2	ferredoxin-dependent nitrite reductase, NirA_2	7	1.09601	0.832725	1.26478	0.594194	1.35857	0.522067	3.04766	0.0106762	1	1	23.53	21001.4	6617.45	6728.55	11449.1	8272.7	12016.5	11169.5	14459	12548.3	1707.97	14151.5	18385	10905.6	14480.7	3750.52	20032.5	8901.42	17729.6	15554.5	5875.67	32702.7	38946.1	33030.5	34893.1	3513.83
	YP_907280.1	MUL_3680	comEA	membrane protein ComEA	3	1.42672	0.00507541	2.03155	0.00177596	2.0338	0.000127635	2.01348	0.000389186	1	1	20.44	350754	319303	290236	320098	30267	490906	436928	442234	456689	29750.8	570638	707248	672992	650293	71077.4	667939	622356	662751	651016	24954.9	688788	607324	637423	644512	41192
	YP_907383.1	MUL_3817	acpS	4'-phosphopantetheinyl transferase (EC:2.7.8.7)	1	0.428583	0.00277409	0.800527	0.0706975	0.604279	0.0178176	0.76167	0.119291	1	1	22.79	115070	89811.6	110382	105088	13435.8	43276.6	37697.7	54142.3	45038.9	8362.73	79141.6	82029	91206.8	84125.8	6300.01	50186.1	64608.1	75713.1	63502.5	12799.3	85105.9	94303.7	60717.4	80042.4	17356.3
	YP_907445.1	MUL_3902	irtA	transmembrane ATP-binding protein ABC transporter	3	#DIV/0!	3.61771e-05	#DIV/0!	0.000456407	#DIV/0!	#DIV/0!	#DIV/0!	#DIV/0!	1	1	41.64	0	0	0	0	0	4483.23	4651.7	5269.16	4801.36	413.789	649.839	479.199	515.101	548.046	89.9643	0	0	0	0	0	0	0	0	0	0
	YP_907447.1	MUL_3905		hypothetical protein	3	2.08875	0.0140587	0.660565	0.040196	0.718416	0.105624	1.04502	0.763323	1	1	34.82	33137.4	39356.6	47327	39940.3	7112.81	98054.7	86858.6	65363.2	83425.5	16613.9	22996.8	26547.9	29604.8	26383.2	3307.06	26474.8	24046.4	35560.1	28693.8	6069.13	36185.5	40087	48942.3	41738.3	6536.74
	YP_907454.1	MUL_3912	aceE_1	pyruvate dehydrogenase E1 component AceE_1	7	1.51615	0.0724447	2.50037	0.0052869	1.78936	0.141865	1.55373	0.0841403	1	1	20.86	8175.65	5267.94	5909.24	6450.94	1527.67	7680.28	10696.7	10964.8	9780.59	1823.85	16104.5	13512.5	18772.3	16129.7	2629.99	16722	8017.02	9890.19	11543.1	4581.86	12379.6	9750.26	7939.15	10023	2232.75
	YP_907456.1	MUL_3914		hypothetical protein	3	1.22449	0.38941	3.50232	0.00132236	2.3417	0.00406144	2.50469	0.0378054	1	1	79.94	55688	26540.1	41647.4	41291.8	14577.2	45055.8	46844.2	59783.7	50561.2	8036.8	151863	156751	125238	144617	16960.1	91145.5	94312.6	104622	96693.3	7046.52	130777	68150.6	111343	103423	32055.3
	YP_907511.1	MUL_3976		bifunctional acetaldehyde-CoA/alcohol dehydrogenase	7	0.402025	0.0328985	1.42576	0.149783	1.37025	0.156719	1.61916	0.0547859	1	1	22.08	3.36312e+06	2.26915e+06	4.437e+06	3.35643e+06	1.08394e+06	1.37857e+06	1.40219e+06	1.26734e+06	1.34937e+06	72009.4	5.50935e+06	3.81781e+06	5.0292e+06	4.78545e+06	871717	4.25602e+06	5.28639e+06	4.25505e+06	4.59915e+06	595166	6.33056e+06	5.11525e+06	4.85799e+06	5.4346e+06	786514
	YP_907527.1	MUL_3994		putative transcriptional regulatory protein	9	0.387319	0.00430848	0.539096	0.0144638	0.537724	0.0138404	0.632094	0.0489165	1	1	58.6	336797	469832	371855	392828	68952.9	149220	172298	134932	152150	18854.6	212822	242920	179574	211772	31686.1	176852	229917	226931	211233	29812.5	209833	221280	313800	248305	57009.2
	YP_907575.1	MUL_4051		hypothetical protein	10	0.495739	0.0147742	0.495052	0.0272917	0.711045	0.0465256	0.69803	0.0578662	1	1	43.61	55057.6	63586.6	76235.6	64960	10655.6	41997.2	29631	24981.4	32203.2	8794.66	38972.9	40194.6	17308.1	32158.5	12875.3	42509.6	45443.3	50615.4	46189.4	4104.09	38401.8	44748.6	52881.6	45344	7258.23
	YP_907626.1	MUL_4110		short chain dehydrogenase	7	0.321595	0.00217906	0.762083	0.170715	0.763758	0.339191	0.792298	0.218127	1	1	36.47	26775.6	33376.5	24666.4	28272.8	4543.95	7865.58	10527.9	8883.76	9092.4	1343.35	21374.8	16327.2	26936.7	21546.2	5306.84	16172.6	32738.2	15870	21593.6	9652.66	28496.4	19177.9	19527.3	22400.5	5282.03
	YP_907697.1	MUL_4191	folE	GTP cyclohydrolase I (EC:3.5.4.16)	7	0.53141	0.00059152	0.479261	0.000278455	0.385106	4.86652e-05	0.427325	9.63763e-05	1	1	40.09	489705	548513	525937	521385	29666.8	310945	250235	270029	277069	30961.1	270657	257865	221117	249880	25717	198241	203321	200803	200788	2540.25	208085	236784	223533	222801	14363.4
	YP_907779.1	MUL_4291	katE	catalase KatE	0	0.447884	0.0538193	0.754356	0.37424	1.04705	0.907029	0.950164	0.7401	9	9	350.37	3.98201e+06	2.70545e+06	4.42536e+06	3.70427e+06	892962	2.37663e+06	571255	2.02937e+06	1.65908e+06	957954	3.62395e+06	3.46318e+06	1.29589e+06	2.79434e+06	1.30019e+06	1.67623e+06	6.18725e+06	3.77224e+06	3.87857e+06	2.25739e+06	3.5684e+06	3.59203e+06	3.39858e+06	3.51967e+06	105531
	YP_907791.1	MUL_4305	cobQ2	cobyric acid synthase CobQ2	7	0.482752	0.0473627	0.794047	0.2998	1.17448	0.520931	1.21227	0.217442	1	1	61.93	28795.4	45928.8	42634.1	39119.4	9091.39	9212.57	22955.1	24487.3	18885	8411.51	39435	25374	28378.9	31062.7	7404.71	41052.5	61895.4	34887.1	45945	14153.3	46572.6	51527.1	44170.7	47423.4	3751.3
	YP_907813.1	MUL_4338		hypothetical protein	10	0.436085	0.0219441	0.870373	0.519247	0.873653	0.571778	0.833417	0.420622	1	1	35.28	32310.5	21958.8	20360.1	24876.4	6487.49	10086	9812.18	12646.6	10848.3	1563.4	26661.2	20455.8	17838.4	21651.8	4531.37	23522.5	26657	15020.6	21733.4	6020.98	23990.5	22850.3	15356.6	20732.4	4690.43
	YP_907875.1	MUL_4413		hypothetical protein	10	0.196161	0.0147961	1.19713	0.425048	1.27613	0.52601	1.5271	0.0981157	1	1	49.34	23747.2	28581.9	13982.6	22103.9	7437.1	5159.1	4552.25	3296.41	4335.92	950	29158.8	21709.7	28515.2	26461.2	4127.54	37278.4	34403.5	12940.2	28207.4	13299.6	38597.1	35245.9	27421.8	33754.9	5734.87
	YP_907936.1	MUL_4499		hypothetical protein	3	2.80857	0.00166585	2.78029	0.00521361	2.00678	0.0333402	2.14715	0.00787648	1	1	85.89	25355.8	25484.9	14377.5	21739.4	6375.88	66951.9	61991.9	54225.8	61056.5	6414.42	66806.7	48556.7	65962.3	60441.9	10301.5	52368.3	45858	32652.2	43626.2	10045.7	46741.9	40634.9	52656.7	46677.8	6011.14
	YP_908036.1	MUL_4622	esxP	EsaT-6 like protein EsxP	3	0.969732	0.727779	4.25065	1.20372e-05	1.78424	0.000394283	1.62766	0.00558774	7	1	541.94	535632	549937	634479	573349	53421.1	531286	624630	512069	555995	60211.1	2.4002e+06	2.56023e+06	2.3509e+06	2.43711e+06	109436	994061	997814	1.0771e+06	1.02299e+06	46896.3	1.05042e+06	869078	880149	933216	101652
	YP_908037.1	MUL_4623	esxN_2	EsaT-6 like protein EsxN_2	3	1.60418	0.00252052	2.43946	4.20923e-05	1.87333	0.00175583	1.66334	0.00276802	5	1	536.28	441814	350791	395223	395943	45515.5	680911	600709	623874	635165	41275.8	992530	952652	952476	965886	23074.8	694664	712613	817922	741733	66588.8	718728	627420	629609	658586	52095.8
	YP_908038.1	MUL_4624	trcR	two component transcriptional regulator TrcR	9	0.257509	0.0104235	0.576223	0.0666414	0.633329	0.104369	0.563774	0.0538259	1	1	50.24	60182.1	106721	86021.4	84308.3	23316.9	19426.6	27371.9	18332	21710.1	4933.69	57521.7	46975.9	41243.5	48580.4	8256.84	61845.6	56695.8	41643.2	53394.9	10497.9	45827.5	45418	51347	47530.9	3311.25
	YP_908079.1	MUL_4673		teichoic acid biosynthesis protein	3	0.228017	0.00263237	0.821762	0.29431	0.64024	0.043575	0.859533	0.393924	1	1	21.68	389441	296819	267422	317894	63680.8	71661.3	76226.5	69567.7	72485.2	3405.01	315997	251703	215999	261233	50676	205832	226187	178566	203528	23894.2	324973	269836	224912	273240	50117.3
	YP_908106.1	MUL_4703		hypothetical protein	10	0.386734	0.154426	0.731951	0.47792	0.717085	0.453636	0.70179	0.433244	3	2	95.57	78851	24122.4	39987.4	47653.6	28158.2	11348.7	23710.5	20228.7	18429.3	6374.34	34000.6	37964.9	32674.9	34880.1	2752.49	34445.8	34516.2	33553.1	34171.7	536.851	32627.3	36393.9	31307.3	33442.8	2639.52
	YP_908111.1	MUL_4708	echA7	enoyl-CoA hydratase (EC:4.2.1.17)	1	0.422438	0.00125225	0.683175	0.00779642	0.828992	0.350114	0.803373	0.0397403	1	1	91.36	406121	496656	427266	443347	47361.6	173017	218692	170151	187287	27235.7	296436	293959	318256	302884	13370.3	360620	485683	256293	367532	114851	354928	340057	373534	356173	16773.4
	YP_908162.1	MUL_4773	msrA	methionine sulfoxide reductase A (EC:1.8.4.11)	7	1.29478	0.0246105	0.505055	0.00435732	0.428455	0.00451498	0.409299	0.00262548	2	1	78	51175.9	60269.2	45506.7	52317.3	7447.18	66820.6	69513.6	66883.3	67739.2	1537.03	28578.8	24590	26100.4	26423.1	2013.89	19778.6	28234.3	19233.8	22415.6	5046.54	22600.3	23627.7	18012.2	21413.4	2990.01
	YP_908232.1	MUL_4861		hypothetical protein	10	0.485778	0.0497193	0.694013	0.125249	0.836218	0.365071	0.878223	0.372888	1	1	26.3	54311.3	59728.8	80132.3	64724.1	13616.1	48839.4	18621.5	26863.8	31441.6	15620.4	46573.1	55369.4	32815.7	44919.4	11367.4	44535.6	50599.2	67235.6	54123.5	11753.2	56912	57118.7	56495.8	56842.2	317.256
	YP_908239.1	MUL_4868	echA8_7	enoyl-CoA hydratase, EchA8_7	1	7.58506	0.0705916	0.793811	0.776136	0.846415	0.788985	0.346166	0.355865	1	1	33.03	1447.6	0	2065.51	1171.03	1060.16	2705.26	12130.2	11811.7	8882.37	5351.9	1046.44	1.83114	1740.47	929.581	875.192	1242.56	983.669	747.31	991.181	247.712	0	1216.12	0	405.372	702.125
	YP_908286.1	MUL_4928		hypothetical protein	10	0.770243	0.552865	1.09046	0.785961	1.79681	0.0500684	2.49485	0.0272315	1	1	35.01	23441.4	15455.8	10790.4	16562.5	6397.73	4000.6	19443.3	14827.5	12757.1	7926.8	13594.3	25191.2	15397	18060.8	6240.49	27894.8	35622.2	25761.9	29759.6	5187.9	39056.3	53136.3	31770.1	41320.9	10861.7
	YP_908294.1	MUL_4936		hypothetical protein	3	0.375586	0.0216991	0.607277	0.0893286	0.825448	0.38632	1.10502	0.604953	1	1	63.24	94420.6	173850	141912	136727	39967.6	57669.3	51450.5	44938.7	51352.8	6365.84	82449.8	95039.7	71604.7	83031.4	11728.3	109519	128843	100223	112861	14599.7	139927	140019	173314	151087	19249.6
	YP_908304.1	MUL_4949		glycosyltransferase	3	0.678496	0.0114216	0.268737	0.0008111	0.490481	0.00491324	0.414831	0.00436288	1	1	36.96	47785	51620.9	40687.3	46697.7	5547.29	29469	32735.3	32848.4	31684.3	1919.32	9364.28	12160.1	16123.9	12549.4	3396.59	24779.2	17464.2	26469.6	22904.4	4786.51	13910.5	25733.5	18471	19371.7	5962.77
	YP_908307.1	MUL_4952		transcriptional regulator	10	0.195297	0.00137192	0.833655	0.318726	0.838181	0.158127	0.794766	0.116754	1	1	39.36	92827.8	79427	67504.6	79919.8	12668.8	9988.88	22073.3	14762.2	15608.1	6086.46	84845.9	57773.8	57256.9	66625.5	15781.4	69946.3	65474.7	65540.8	66987.3	2562.83	64302.4	69589.3	56660.9	63517.5	6499.84
	YP_908310.1	MUL_4955	ltp1_1	lipid-transfer protein Ltp1_1	3	0.746952	0.0229582	2.03466	0.0598849	1.52098	0.0125096	1.12391	0.402695	1	1	37.35	24122.2	30575.1	28492.7	27730	3293.36	21242.5	21083.6	19812.8	20713	783.606	76908.8	52417.3	39937.3	56421.2	18808.1	36665.6	44781.3	45083.1	42176.6	4775.12	36826.9	25962.9	30708.3	31166	5446.44
	YP_908335.1	MUL_4986	fbpD	secreted Mpt51/Mpb51 antigen protein FbpD	3	0.471748	0.00147887	0.839541	0.247712	0.792024	0.223494	0.823443	0.109965	1	1	100.14	1.13164e+06	916205	1.07225e+06	1.04003e+06	111273	434569	502574	534757	490633	51150	971883	985038	662531	873150	182521	870656	568473	1.03206e+06	823731	235331	838342	758225	972657	856408	108352
	YP_904380.1	MUL_5079		hypothetical protein	10	0.741908	0.611998	2.10133	0.11229	1.66204	0.403108	1.86891	0.127642	1	1	28.13	4531.69	2487.2	966.514	2661.8	1788.99	2369.13	605.201	2950.11	1974.81	1221.17	7587.75	4872.1	4320.11	5593.32	1749.14	5162.25	1396.58	6713.25	4424.03	2734.13	5729.89	5455.29	3738.84	4974.67	1079.03
Non-regulated proteins	YP_904252.1	MUL_0001	dnaA	chromosomal replication initiation protein	2	0.616986	0.00826412	0.900276	0.254038	1.25174	0.0108036	1.65801	0.33666	1	1	32.54	14108.7	14976.6	15299.9	14795.1	616.035	7114.21	10943.1	9327.83	9128.37	1922.2	14601.5	11238.1	14119.4	13319.7	1818.75	19925.9	17380.4	18252.4	18519.6	1293.64	18829.7	42016.5	12745	24530.4	15446
	YP_904253.1	MUL_0002	dnaN	DNA polymerase III subunit beta (EC:2.7.7.7)	2	0.793415	0.00804746	1.06242	0.349977	0.940615	0.233751	0.970163	0.562743	13	13	633.5	1.05345e+07	1.15149e+07	1.2103e+07	1.13841e+07	792354	8.9141e+06	9.32151e+06	8.86135e+06	9.03232e+06	251833	1.24003e+07	1.27527e+07	1.11313e+07	1.20947e+07	852781	1.08153e+07	1.09031e+07	1.04058e+07	1.07081e+07	265445	1.14748e+07	1.11528e+07	1.05057e+07	1.10444e+07	493531
	YP_904254.1	MUL_0003	recF	recombination protein F	2	0.592884	0.0547886	0.63972	0.058467	0.991632	0.965537	1.25721	0.244464	2	2	79.92	35410.8	52178.9	35425.2	41005	9676.93	21432	21766.3	29735.3	24311.2	4700.35	26169	25103.3	27422.8	26231.7	1160.99	45974.3	45238.5	30772.8	40661.9	8572.1	51152.1	61013.6	42490.3	51552	9268.14
	YP_904256.1	MUL_0005	gyrB	DNA gyrase subunit B	2	0.74092	0.012576	0.697543	0.00302242	0.525072	0.000642025	0.589306	0.000212778	2	2	69.48	112330	107992	103073	107798	4631.22	71288.9	91193.9	77126.8	79869.9	10232.1	82984.2	68079.4	74518.2	75193.9	7475.33	65646.9	50884.1	53274.6	56601.9	7923.89	67454.3	59917.9	63206.1	63526.1	3778.38
	YP_904257.1	MUL_0006	gyrA	DNA gyrase subunit A	2	0.738896	0.113722	0.747357	0.128591	0.638021	0.0678058	0.654598	0.0627529	3	3	139.02	177869	197105	125572	166848	37018.2	119019	129128	121705	123284	5236.09	131297	128916	113873	124695	9448.14	128249	102236	88874.3	106453	20023	123024	99300.4	105332	109219	12330
	YP_904262.1	MUL_0013	ppiA	peptidyl-prolyl cis-trans isomerase A, PpiA	2	0.742098	0.000697217	1.05897	0.268987	1.01629	0.632702	1.10017	0.0395499	5	5	462.5	2.13737e+07	2.02686e+07	2.18262e+07	2.11561e+07	801243	1.55196e+07	1.63664e+07	1.52138e+07	1.56999e+07	597104	2.36548e+07	2.27897e+07	2.07665e+07	2.24037e+07	1.48231e+06	2.18138e+07	2.21313e+07	2.05571e+07	2.15007e+07	832453	2.39325e+07	2.36685e+07	2.22248e+07	2.32753e+07	919252
	YP_904271.1	MUL_0022	pstP	serine/threonine phosphatase PstP	9	0.758986	0.00132858	0.897863	0.0706833	0.936577	0.123785	0.953633	0.101239	5	5	300.87	2.33397e+06	2.20246e+06	2.34184e+06	2.29276e+06	78300.5	1.75022e+06	1.82534e+06	1.64497e+06	1.74017e+06	90603.4	2.22599e+06	1.9568e+06	1.99296e+06	2.05858e+06	146106	2.19278e+06	2.02921e+06	2.22004e+06	2.14735e+06	103208	2.22975e+06	2.16519e+06	2.16442e+06	2.18645e+06	37499.2
	YP_904273.1	MUL_0024		hypothetical protein	10	0.678673	0.0030316	1.08752	0.273667	0.792425	0.00619007	0.877639	0.0396199	6	6	278.75	3.86843e+06	3.79816e+06	4.20793e+06	3.95817e+06	219131	2.85818e+06	2.81875e+06	2.38198e+06	2.6863e+06	264286	4.57648e+06	4.51592e+06	3.82143e+06	4.30461e+06	419541	3.25697e+06	3.19416e+06	2.95853e+06	3.13655e+06	157340	3.67294e+06	3.37024e+06	3.37835e+06	3.47385e+06	172471
	YP_904277.1	MUL_0029		hypothetical protein	10	1.07071	0.414205	1.32278	0.0079795	1.23155	0.0415601	0.982815	0.374859	2	2	142.54	86187.9	85139.7	88759.5	86695.7	1862.55	102951	80297.4	95230.6	92826.3	11516.4	106566	112060	125411	114679	9691.66	95765.8	118883	105661	106770	11598.6	86025.4	83148	86444.1	85205.8	1794.39
	YP_904281.1	MUL_0035		DNA-binding protein	9	0.582151	0.00788581	0.792787	0.0964262	0.822908	0.13701	0.79492	0.0723393	4	4	220.91	1.55436e+06	2.01996e+06	2.032e+06	1.86877e+06	272359	1.11601e+06	1.05017e+06	1.09754e+06	1.08791e+06	33959.4	1.61593e+06	1.50551e+06	1.32317e+06	1.48154e+06	147845	1.63294e+06	1.61029e+06	1.37025e+06	1.53783e+06	145565	1.50917e+06	1.4562e+06	1.4912e+06	1.48552e+06	26934.5
	YP_904302.1	MUL_0056	leuS	leucyl-tRNA synthetase (EC:6.1.1.4)	2	0.823049	0.00469415	0.958757	0.454746	1.03488	0.562434	1.05843	0.361808	7	7	301.22	965238	872340	945677	927751	48974.5	760514	755815	774425	763584	9677.43	930403	921651	816409	889488	63438.9	896499	1.04155e+06	942290	960113	74150.3	1.02197e+06	893149	1.03077e+06	981964	77041.4
	YP_904304.1	MUL_0058		transcriptional regulatory protein	9	0.625954	0.000140753	0.971997	0.352706	1.02432	0.360938	1.04361	0.362682	7	7	458.48	3.86953e+06	4.0057e+06	4.03943e+06	3.97155e+06	89950.5	2.66666e+06	2.39078e+06	2.40059e+06	2.48601e+06	156526	3.97312e+06	3.93037e+06	3.67751e+06	3.86034e+06	159767	4.05663e+06	3.93915e+06	4.20863e+06	4.06814e+06	135111	4.41875e+06	4.15261e+06	3.86285e+06	4.14474e+06	278035
	YP_904306.1	MUL_0062		oxidoreductase	7	1.16134	0.00103884	0.795719	0.00808255	0.706582	0.00394776	0.676508	6.49545e-05	8	8	379.26	2.48385e+06	2.45132e+06	2.34359e+06	2.42625e+06	73411.2	2.85296e+06	2.80202e+06	2.79813e+06	2.8177e+06	30596.2	2.00058e+06	2.043e+06	1.74826e+06	1.93061e+06	159338	1.75788e+06	1.50334e+06	1.88181e+06	1.71435e+06	192953	1.6395e+06	1.61482e+06	1.66981e+06	1.64138e+06	27546.7
	YP_904312.1	MUL_0068	ponA1	bifunctional penicillin-binding protein 1A/1B PonA1	3	1.63194	0.00590127	1.82036	0.000231377	1.16446	0.169189	1.35189	0.0112248	2	2	90.66	97717.2	94552.8	115829	102700	11479.8	151987	164113	186699	167600	17616.6	188903	185356	186592	186950	1800.62	108471	116181	134118	119590	13159.2	143767	143275	129473	138838	8114.34
	YP_904315.1	MUL_0071	rpsF	30S ribosomal protein S6	2	0.817551	0.0087008	0.893669	0.101581	0.945834	0.600207	0.891097	0.0309016	4	4	315.28	4.85885e+06	5.09187e+06	4.66916e+06	4.87329e+06	211724	4.23153e+06	3.97261e+06	3.74835e+06	3.98416e+06	241799	4.77896e+06	4.14763e+06	4.13874e+06	4.35511e+06	367093	5.01846e+06	5.09529e+06	3.71423e+06	4.60932e+06	776130	4.55586e+06	4.25219e+06	4.21967e+06	4.34257e+06	185427
	YP_904316.1	MUL_0072	ssb	single-stranded DNA-binding protein	2	0.810078	0.0355999	0.957715	0.586738	0.801472	0.0271577	0.857947	0.0740744	7	7	467.91	9.24317e+06	1.03604e+07	1.12432e+07	1.02823e+07	1.0023e+06	8.80846e+06	8.10328e+06	8.07657e+06	8.32944e+06	415061	1.05586e+07	9.98564e+06	8.99819e+06	9.84748e+06	789333	8.19247e+06	7.99687e+06	8.53351e+06	8.24095e+06	271585	9.14943e+06	8.80852e+06	8.50696e+06	8.82164e+06	321431
	YP_904318.1	MUL_0074	rplI	50S ribosomal protein L9	2	1.05469	0.432763	1.18153	0.102248	1.15863	0.306079	1.08412	0.433807	1	1	25.59	181830	167932	159171	169644	11426	176762	194360	165645	178922	14478.5	226407	188666	186244	200439	22521.2	196900	234460	158305	196555	38078.5	206300	190106	155335	183914	26040.8
	YP_904333.1	MUL_0095		aminotransferase	7	0.8803	0.22304	1.12026	0.184194	1.40463	0.0480049	1.32886	0.0259218	3	3	201.68	347555	287254	273784	302864	39285.2	270153	283448	246234	266612	18858	338657	341894	337314	339288	2354.82	486839	430854	358548	425414	64318.4	431490	370144	405761	402465	30805.4
	YP_904334.1	MUL_0096		oxidoreductase	7	0.88744	0.154805	1.03385	0.469311	0.851171	0.0715374	1.03965	0.414617	2	2	63.54	327029	285997	323384	312137	22710.8	269572	306221	255215	277003	26302.5	326233	321231	320641	322702	3072.35	257910	246542	292593	265682	23989.1	322373	331621	319544	324512	6316.28
	YP_904338.1	MUL_0103	fba	fructose-bisphosphate aldolase (EC:4.1.2.13)	7	0.738298	0.000289984	0.779886	0.000510061	0.799183	0.00167333	0.793983	0.00248662	14	14	1123.29	3.47637e+07	3.48109e+07	3.69471e+07	3.55072e+07	1.24717e+06	2.66179e+07	2.64212e+07	2.56056e+07	2.62149e+07	536724	2.81716e+07	2.733e+07	2.75732e+07	2.76916e+07	433139	2.95509e+07	2.7462e+07	2.81175e+07	2.83768e+07	1.0683e+06	2.65836e+07	2.89042e+07	2.90887e+07	2.81921e+07	1.39613e+06
	YP_904343.1	MUL_0111		membrane oxidoreductase	7	1.00191	0.951435	1.3709	0.00244197	1.12998	0.0293653	1.08477	0.126869	4	4	292.2	2.09134e+06	1.9712e+06	2.0261e+06	2.02955e+06	60147.5	1.93816e+06	2.06461e+06	2.09748e+06	2.03342e+06	84114.5	2.94728e+06	2.81263e+06	2.58702e+06	2.78231e+06	182033	2.22893e+06	2.21506e+06	2.43602e+06	2.29334e+06	123760	2.36493e+06	2.10015e+06	2.13969e+06	2.20159e+06	142832
	YP_904353.1	MUL_0123	pyrE	orotate phosphoribosyltransferase (EC:2.4.2.10)	7	1.02781	0.659689	1.37231	0.000957274	1.12853	0.344134	1.22452	0.115346	5	5	228.57	981451	1.10555e+06	982644	1.02321e+06	71304.8	976934	1.12783e+06	1.05025e+06	1.05167e+06	75459.7	1.42879e+06	1.40604e+06	1.37767e+06	1.40417e+06	25609.8	1.28232e+06	1.25785e+06	924003	1.15472e+06	200183	1.4322e+06	1.26415e+06	1.06248e+06	1.25294e+06	185116
	YP_904354.1	MUL_0124		ketoacyl reductase	1	1.10891	0.131731	0.92081	0.442921	1.09317	0.512451	1.16403	0.241515	1	1	25.49	241355	267315	221521	243397	22964.8	269056	262446	278217	269906	7919.74	255969	192310	224087	224122	31829.6	231682	322991	243547	266073	49647.9	262294	334765	252904	283321	44798.4
	YP_904359.1	MUL_0129		hypothetical protein	10	1.83796	0.00339273	0.668123	0.0243092	0.746349	0.0606075	0.632182	0.0231009	1	1	30.22	46621.9	57859.6	64788.2	56423.3	9167.95	111966	105725	93419.9	103704	9437.04	36930.4	37767.3	38395.4	37697.7	734.959	41589.2	39677.7	45067.5	42111.5	2732.59	32005.9	34948.9	40054.5	35669.8	4072.44
	YP_904365.1	MUL_0136		short-chain type dehydrogenase/reductase	7	0.527923	0.00576412	0.715071	0.0557984	0.7176	0.0281665	0.726398	0.0194526	2	2	107.25	146236	157835	185208	163093	20011.2	80563.2	102678	75060.1	86100.6	14618.2	110733	97609.6	141527	116623	22543.5	112085	107549	131473	117036	12707.4	123073	114771	117569	118471	4223.96
	YP_904367.1	MUL_0138	metE	5-methyltetrahydropteroyltriglutamate--homocysteine S-methyltransferase (EC:2.1.1.14)	7	1.62927	0.0423434	0.827715	0.457068	0.834797	0.475009	0.891555	0.633121	20	19	1216.78	1.32755e+07	7.76608e+06	7.10036e+06	9.38065e+06	3.38943e+06	1.57881e+07	1.56685e+07	1.43943e+07	1.52836e+07	772512	7.41423e+06	8.01962e+06	7.85967e+06	7.76451e+06	313718	8.22738e+06	7.53048e+06	7.73494e+06	7.83094e+06	358230	8.13681e+06	8.10606e+06	8.84723e+06	8.36337e+06	419322
	YP_904381.1	MUL_0152		hypothetical protein	10	0.755103	0.00161546	1.01257	0.778048	0.953266	0.337309	0.987001	0.747346	7	7	420.24	3.40258e+06	3.26203e+06	3.04588e+06	3.23683e+06	179682	2.4546e+06	2.45749e+06	2.42032e+06	2.44414e+06	20675	3.38015e+06	3.10616e+06	3.34619e+06	3.2775e+06	149354	3.25475e+06	3.06509e+06	2.93682e+06	3.08556e+06	159951	3.30574e+06	3.1945e+06	3.084e+06	3.19475e+06	110869
	YP_904387.1	MUL_0160		hypothetical protein	10	0.56702	0.00198182	0.925398	0.387377	0.830266	0.0344168	1.04452	0.424361	1	1	38.03	122022	120244	107697	116654	7807.91	76919	60824.4	60692.6	66145.3	9330.51	123262	98026	102567	107952	13452.5	88123.4	100794	101645	96854.1	7572.96	120651	128804	116089	121848	6441.28
	YP_904391.1	MUL_0166	ychF	GTP-dependent nucleic acid-binding protein EngD	2	1.09746	0.522139	1.07213	0.598152	1.28275	0.411309	1.06907	0.552741	2	1	132.95	167517	187650	137954	164374	24996.5	146110	205403	189665	180393	30714.6	189606	146487	192597	176230	25801.8	235282	280146	117123	210851	84212.6	168850	195372	162957	175727	17266.8
	YP_904394.1	MUL_0169		hypothetical protein	10	1.04015	0.313138	1.26674	0.00889453	1.19173	0.165209	1.31151	0.00422167	5	4	239.86	689638	640738	638986	656454	28751.5	691526	704619	652295	682813	27228.2	891245	825339	778086	831557	56835.4	846203	862803	637935	782314	125311	921919	836243	824684	860949	53117.2
	YP_904397.1	MUL_0172		cholesterol dehydrogenase	7	0.982964	0.863453	1.25454	0.0873322	1.42306	0.0493501	1.47088	0.00392347	3	3	132.44	325791	312006	251982	296593	39244.4	278895	322734	272992	291540	27175.2	416441	331140	368685	372089	42752.4	462900	458935	344377	422071	67314	441147	442559	425051	436253	9726.66
	YP_904402.1	MUL_0178		hypothetical protein	10	0.533672	0.00102971	0.845086	0.0448612	0.795054	0.0264214	0.868986	0.0597328	7	7	384.8	1.75918e+06	2.02877e+06	2.0707e+06	1.95288e+06	169053	1.11503e+06	966795	1.04477e+06	1.0422e+06	74151.4	1.71478e+06	1.65467e+06	1.58161e+06	1.65035e+06	66688.1	1.50445e+06	1.6788e+06	1.4747e+06	1.55265e+06	110257	1.68831e+06	1.68395e+06	1.71882e+06	1.69703e+06	18997.6
	YP_904404.1	MUL_0180	glpX	fructose 1,6-bisphosphatase II (EC:3.1.3.11)	1	0.52359	0.000129293	0.831018	0.0269912	0.783764	0.00398955	0.831615	0.00832	11	11	677.8	1.06049e+07	1.14369e+07	1.18328e+07	1.12915e+07	626759	6.0552e+06	5.80677e+06	5.87442e+06	5.91213e+06	128433	1.01423e+07	9.34128e+06	8.66678e+06	9.38347e+06	738686	9.17438e+06	8.86776e+06	8.50757e+06	8.8499e+06	333766	9.68606e+06	9.19792e+06	9.28663e+06	9.3902e+06	260030
	YP_904405.1	MUL_0181	fumC	fumarate hydratase (EC:4.2.1.2)	7	0.566229	1.4067e-05	0.874899	0.00647632	0.88967	0.101108	0.985945	0.498248	18	18	1136.39	2.66215e+07	2.61627e+07	2.53026e+07	2.60289e+07	669510	1.50094e+07	1.43109e+07	1.48947e+07	1.47383e+07	374610	2.35355e+07	2.29276e+07	2.18549e+07	2.27727e+07	850939	2.39077e+07	2.49321e+07	2.06316e+07	2.31572e+07	2.24633e+06	2.58702e+07	2.50645e+07	2.60546e+07	2.56631e+07	526543
	YP_904409.1	MUL_0187	desA2	acyl-[acyl-carrier protein] desaturase DesA2	1	1.51856	0.0195515	0.87767	0.282058	0.805338	0.151369	0.781263	0.00897098	1	1	32.84	141053	129697	127313	132688	7342.14	172255	233508	198721	201495	30720.7	95329.5	115898	138140	116456	21410.9	90070.7	95931.7	134573	106858	24179.7	95679.8	110864	104449	103664	7622.29
	YP_904410.1	MUL_0188	glyA	serine hydroxymethyltransferase (EC:2.1.2.1)	7	1.38085	0.00058972	1.08114	0.203846	0.994605	0.897638	1.04382	0.442622	11	11	612.46	4.72465e+06	4.96516e+06	5.34202e+06	5.01061e+06	311184	7.01894e+06	6.78137e+06	6.95636e+06	6.91889e+06	123136	5.75305e+06	5.43368e+06	5.0648e+06	5.41718e+06	344423	5.08127e+06	5.04786e+06	4.82159e+06	4.98357e+06	141275	5.19307e+06	4.92973e+06	5.56774e+06	5.23018e+06	320616
	YP_904411.1	MUL_0189	coaA	pantothenate kinase (EC:2.7.1.33)	7	0.702265	0.371757	0.990868	0.971678	1.17426	0.719646	1.10295	0.732741	1	1	35.23	16306.9	11748.3	6703.19	11586.1	4803.92	6620.2	12141.6	5647.81	8136.55	3502.41	12000.7	11727.8	10712.5	11480.3	678.794	16512	19429.6	4873.71	13605.1	7701.04	10420.5	16096.4	11819.9	12778.9	2956.98
	YP_904420.1	MUL_0198	mca	mycothiol conjugate amidase Mca	0	1.03643	0.792217	0.891097	0.27712	0.898238	0.201599	0.867086	0.0586315	1	1	67.35	178061	206668	198842	194524	14784	248732	174054	182045	201610	41003.5	200898	151573	167548	173339	25167.2	179558	188698	155929	174728	16909.8	165568	178329	162109	168669	8542.66
	YP_904422.1	MUL_0200	greA	transcription elongation factor GreA	2	0.921957	0.18172	0.894771	0.0968873	0.846998	0.0331631	0.896621	0.076111	8	8	517.12	4.9585e+06	5.41282e+06	5.73755e+06	5.36962e+06	391322	5.18904e+06	4.91087e+06	4.75178e+06	4.95056e+06	221319	4.93376e+06	4.9391e+06	4.5409e+06	4.80458e+06	228377	4.75609e+06	4.3292e+06	4.55889e+06	4.54806e+06	213648	4.88684e+06	4.69871e+06	4.85801e+06	4.81452e+06	101329
	YP_904423.1	MUL_0201	metB	cystathionine gamma-synthase (EC:2.5.1.48)	7	0.727382	0.00433032	0.817254	0.019746	0.785304	0.00394671	0.819019	0.0163958	9	9	783.19	4.42776e+06	4.96867e+06	4.70998e+06	4.70214e+06	270540	3.70605e+06	3.3818e+06	3.1729e+06	3.42025e+06	268645	4.15978e+06	3.7739e+06	3.59484e+06	3.84284e+06	288711	3.78587e+06	3.72329e+06	3.56866e+06	3.69261e+06	111809	3.56603e+06	3.93922e+06	4.04818e+06	3.85114e+06	252857
	YP_904425.1	MUL_0203	cbs	cystathionine beta-synthase CBS	7	0.893569	0.199419	1.1575	0.0667335	1.04401	0.605332	1.1416	0.101305	11	11	549.89	2.30226e+06	2.80804e+06	2.76288e+06	2.62439e+06	279888	2.43097e+06	2.42613e+06	2.17812e+06	2.34508e+06	144605	3.02792e+06	3.10241e+06	2.9829e+06	3.03774e+06	60358	2.90493e+06	2.82717e+06	2.48757e+06	2.73989e+06	221945	3.04858e+06	3.07809e+06	2.86136e+06	2.99601e+06	117538
	YP_904430.1	MUL_0209	echA9	3-hydroxyisobutyryl-CoA hydrolase (EC:4.2.1.17)	1	0.521048	0.00118765	0.791671	0.0239654	0.746978	0.0212206	0.791738	0.0229293	10	10	758.37	8.47811e+06	1.03257e+07	9.80677e+06	9.53685e+06	952891	4.89313e+06	5.11414e+06	4.90019e+06	4.96915e+06	125613	7.53385e+06	7.7468e+06	7.36949e+06	7.55005e+06	189177	7.10272e+06	7.75257e+06	6.51616e+06	7.12382e+06	618476	7.51988e+06	7.47269e+06	7.65949e+06	7.55069e+06	97131.9
	YP_904431.1	MUL_0210	echA8	enoyl-CoA hydratase (EC:4.2.1.17)	1	0.57068	0.00173345	0.857105	0.0599152	0.708566	0.00989044	0.783108	0.0207125	11	11	536.71	1.40069e+07	1.68353e+07	1.6226e+07	1.56894e+07	1.48858e+06	8.47428e+06	8.94099e+06	9.44555e+06	8.95361e+06	485757	1.35617e+07	1.34266e+07	1.3354e+07	1.34474e+07	105428	1.12831e+07	1.18726e+07	1.01951e+07	1.1117e+07	851026	1.22413e+07	1.28666e+07	1.17515e+07	1.22865e+07	558955
	YP_904438.1	MUL_0218		hypothetical protein	10	0.502122	0.00196865	1.04508	0.377532	0.806711	0.0597792	0.831253	0.108608	1	1	53.35	51200.6	59638.8	56686.4	55841.9	4281.98	22597.5	28724.8	32796.1	28039.4	5133.72	57612.8	59496.2	57969	58359.3	1000.53	49962.1	46475.7	38707	45048.3	5761.76	48834.9	51546.1	38875.3	46418.8	6671.98
	YP_904446.1	MUL_0229	fadD14	long-chain-fatty-acid--CoA ligase (EC:2.3.1.86)	1	0.889269	0.352191	1.40078	0.0773227	1.10221	0.334713	1.19567	0.323584	2	2	102.23	97184	119037	100767	105663	11720.5	77930.3	108382	95575.4	93962.7	15289.9	167009	162060	114962	148010	28727.8	124366	102158	122864	116463	12411	160492	110393	108129	126338	29599.7
	YP_904451.1	MUL_0236	echA6	enoyl-CoA hydratase (EC:4.2.1.17)	1	0.87161	0.0350276	0.989373	0.737842	0.935242	0.0928516	1.01527	0.646289	8	8	491.82	3.7048e+06	3.48135e+06	3.37288e+06	3.51968e+06	169246	3.27818e+06	2.9402e+06	2.98496e+06	3.06778e+06	183581	3.55458e+06	3.45104e+06	3.4412e+06	3.48227e+06	62814.2	3.35568e+06	3.23637e+06	3.2832e+06	3.29175e+06	60111.1	3.62115e+06	3.61981e+06	3.47927e+06	3.57341e+06	81534.2
	YP_904458.1	MUL_0248	prrA	two component response transcriptional regulatory protein PrrA	9	0.920568	0.135521	0.837834	0.00799471	0.93012	0.207047	0.93211	0.120012	5	5	396.05	6.47047e+06	6.41721e+06	5.85061e+06	6.2461e+06	343537	6.10248e+06	5.60458e+06	5.54282e+06	5.74996e+06	306850	5.21209e+06	5.14681e+06	5.34067e+06	5.23319e+06	98638.2	5.39261e+06	6.08345e+06	5.9528e+06	5.80962e+06	366998	5.98756e+06	5.72263e+06	5.75596e+06	5.82205e+06	144300
	YP_904459.1	MUL_0249	prrB	two component sensor histidine kinase PrrB	9	0.990045	0.949311	1.8451	0.00478256	1.29499	0.0211786	1.7255	0.00305409	2	2	58.16	64147.8	53829.7	49698.3	55891.9	7442.2	41337.5	63115.1	61553.9	55335.5	12147.8	115092	90385.7	103900	103126	12371.5	69852.8	73617.7	73668.3	72379.6	2188.42	105701	91042.1	92581.5	96441.6	8055.95
	YP_904462.1	MUL_0253		hypothetical protein	10	0.776658	0.0661594	0.937231	0.358376	0.636682	0.00459543	0.674594	0.00690019	3	3	178.33	980207	941471	1.10851e+06	1.01006e+06	87429.2	929800	739688	683929	784472	128908	985988	976126	877872	946662	59777.5	660773	567690	700803	643089	68295.8	753731	673626	616789	681382	68800
	YP_904464.1	MUL_0255	gltA	type II citrate synthase (EC:2.3.3.1)	7	1.02208	0.812209	1.03798	0.697661	1.04658	0.629837	1.06671	0.496205	18	18	1310.54	2.18433e+07	1.62347e+07	1.83669e+07	1.8815e+07	2.83102e+06	1.91658e+07	1.94118e+07	1.91134e+07	1.92303e+07	159340	1.94455e+07	1.8697e+07	2.04463e+07	1.95296e+07	877691	1.91475e+07	1.94637e+07	2.04627e+07	1.96913e+07	686490	2.07635e+07	2.00062e+07	1.94408e+07	2.00702e+07	663636
	YP_904469.1	MUL_0263		hypothetical protein	10	1.81035	9.13525e-05	1.00225	0.970329	0.886312	0.301528	0.892962	0.122875	4	4	295.16	5.4698e+06	4.63822e+06	5.16202e+06	5.09001e+06	420443	9.33424e+06	9.27445e+06	9.03541e+06	9.2147e+06	158125	5.30221e+06	5.21131e+06	4.79088e+06	5.10146e+06	272790	4.03801e+06	4.13946e+06	5.35654e+06	4.51134e+06	733726	4.58255e+06	4.28937e+06	4.76363e+06	4.54519e+06	239327
	YP_904472.1	MUL_0266	serC	phosphoserine aminotransferase (EC:2.6.1.52)	7	0.879749	0.0659479	0.843735	0.0618861	0.713535	0.00410052	0.765901	0.0173761	8	8	598.5	9.421e+06	1.09451e+07	1.05987e+07	1.03216e+07	798935	8.78859e+06	9.05169e+06	9.40096e+06	9.08041e+06	307196	8.71331e+06	9.44258e+06	7.97017e+06	8.70869e+06	736215	7.3213e+06	7.05357e+06	7.71959e+06	7.36482e+06	335137	7.23341e+06	8.65124e+06	7.83133e+06	7.90532e+06	711803
	YP_904485.1	MUL_0279	cspB	cold shock-like protein B CspB	0	0.847097	0.0115823	1.09883	0.0443396	0.963158	0.381906	1.00478	0.93924	4	4	138.99	2.01663e+06	2.06243e+06	2.20721e+06	2.09542e+06	99482	1.68653e+06	1.81222e+06	1.82633e+06	1.77503e+06	76965.7	2.31401e+06	2.22358e+06	2.36994e+06	2.30251e+06	73850.6	2.11692e+06	2.00569e+06	1.93206e+06	2.01823e+06	93067.8	2.31666e+06	2.04853e+06	1.95113e+06	2.10544e+06	189298
	YP_904493.1	MUL_0287		hypothetical protein	10	1.29226	0.146936	1.57366	0.0139223	1.40107	0.0242597	1.44184	0.0103364	2	2	139.65	1.44388e+06	1.42216e+06	1.81975e+06	1.56193e+06	223541	2.42394e+06	1.9589e+06	1.67242e+06	2.01842e+06	379282	2.73521e+06	2.1454e+06	2.49325e+06	2.45796e+06	296484	1.95651e+06	2.36957e+06	2.23906e+06	2.18838e+06	211142	2.26315e+06	2.38306e+06	2.10998e+06	2.25206e+06	136876
	YP_904498.1	MUL_0292		hypothetical protein	10	0.50025	0.00109851	0.665356	0.00525669	0.718834	0.015607	0.77642	0.0310869	9	9	517.04	5.25303e+06	5.10255e+06	6.12361e+06	5.49307e+06	551227	2.89058e+06	2.71095e+06	2.64219e+06	2.74791e+06	128253	3.7792e+06	3.72369e+06	3.46164e+06	3.65484e+06	169605	4.33504e+06	3.90587e+06	3.6049e+06	3.9486e+06	366940	4.24362e+06	3.92681e+06	4.62435e+06	4.26493e+06	349257
	YP_904501.1	MUL_0295	fadB	fatty oxidation protein FadB	1	0.70149	0.000550784	0.844684	0.0108126	0.885136	0.0718714	0.893184	0.0226062	31	31	2513.46	5.68246e+07	6.00662e+07	5.44702e+07	5.71203e+07	2.80971e+06	4.00649e+07	4.09302e+07	3.92129e+07	4.00693e+07	858638	5.04428e+07	4.75373e+07	4.67658e+07	4.82486e+07	1.93898e+06	5.25184e+07	5.29071e+07	4.62522e+07	5.05592e+07	3.73507e+06	5.15899e+07	5.13986e+07	5.00684e+07	5.1019e+07	828751
	YP_904502.1	MUL_0296	fadA	acetyl-CoA acetyltransferase (EC:2.3.1.9)	1	0.592492	0.00129666	0.852027	0.0592189	0.899998	0.138276	0.896732	0.122256	15	15	1526.68	2.44004e+07	2.83516e+07	2.8449e+07	2.7067e+07	2.30986e+06	1.64185e+07	1.62893e+07	1.54032e+07	1.6037e+07	552689	2.36589e+07	2.39651e+07	2.15615e+07	2.30618e+07	1.30832e+06	2.40678e+07	2.55238e+07	2.34892e+07	2.43603e+07	1.04835e+06	2.40792e+07	2.34911e+07	2.52453e+07	2.42719e+07	892843
	YP_904506.1	MUL_0302	pdc	pyruvate or indole-3-pyruvate decarboxylase Pdc	7	0.939808	0.393462	0.984116	0.747255	0.809226	0.043478	0.823959	0.0195334	5	5	236.56	631737	637297	551483	606839	48020	521267	611407	578263	570313	45593.3	597673	591360	602568	597200	5618.86	539230	493215	440766	491070	49266.9	496720	511115	492195	500010	9879.56
	YP_904512.1	MUL_0310	echA8_2	enoyl-CoA hydratase, EchA8_2	1	0.833947	0.397779	0.978111	0.901835	1.39048	0.30577	1.52629	0.0485841	1	1	87.75	50212.3	52824.4	29595	44210.6	12724.6	33087.9	41603.1	35916.8	36869.3	4336.77	43855.2	42146.5	43726.8	43242.9	951.639	69500	78418.1	36503.3	61473.8	22080	72995.8	69381.9	60057.2	67478.3	6676.06
	YP_904536.1	MUL_0341		oxidase	7	1.17328	0.191477	0.948829	0.524622	0.612934	0.0139817	0.685432	0.00378131	9	8	493.76	5.34638e+06	4.68848e+06	5.57966e+06	5.20484e+06	462142	6.76443e+06	5.10569e+06	6.45005e+06	6.10673e+06	881055	5.34514e+06	5.05366e+06	4.41671e+06	4.9385e+06	474803	2.43637e+06	3.32432e+06	3.80997e+06	3.19022e+06	696548	3.65413e+06	3.49269e+06	3.55588e+06	3.56757e+06	81350.7
	YP_904538.1	MUL_0343		hypothetical protein	10	0.508227	1.89055e-05	0.778151	0.00158118	0.837902	0.000845515	0.865891	0.00199991	12	12	1113	6.50551e+07	6.89527e+07	6.74274e+07	6.71451e+07	1.96404e+06	3.25078e+07	3.47853e+07	3.50818e+07	3.4125e+07	1.40832e+06	5.53844e+07	5.0244e+07	5.11187e+07	5.2249e+07	2.75035e+06	5.59274e+07	5.70995e+07	5.5756e+07	5.6261e+07	731202	5.86954e+07	5.86622e+07	5.70634e+07	5.81403e+07	932762
	YP_904546.1	MUL_0351	narL	nitrate/nitrite response regulator protein NarL	9	0.548858	0.000624088	0.920825	0.117366	0.972811	0.693683	0.987214	0.771271	7	7	549.63	5.0258e+06	5.6754e+06	5.10636e+06	5.26919e+06	354088	2.63415e+06	3.08184e+06	2.96012e+06	2.89204e+06	231484	4.94358e+06	4.81607e+06	4.79634e+06	4.852e+06	79924.6	5.24703e+06	5.5202e+06	4.61053e+06	5.12592e+06	466772	5.1997e+06	5.32665e+06	5.07909e+06	5.20181e+06	123794
	YP_904580.1	MUL_0392	cspA	cold shock protein A, CspA	0	1.16055	0.394771	1.25395	0.186326	0.966581	0.849253	0.955337	0.81436	1	1	26.63	199591	125250	139922	154921	39374.8	175812	159801	203766	179793	22251.3	212977	180889	188921	194262	16697.8	153646	167669	127916	149744	20161.7	166009	161150	116846	148002	27090.8
	YP_904588.1	MUL_0400		phosphoribosylformylglycinamidine synthase subunit PurS (EC:6.3.5.3)	10	0.891014	0.0661401	1.09152	0.103527	0.913404	0.130649	0.990562	0.841469	3	3	150.42	2.55814e+06	2.88942e+06	2.92917e+06	2.79224e+06	203711	2.54701e+06	2.4632e+06	2.45358e+06	2.48793e+06	51393.4	3.10381e+06	2.99671e+06	3.04289e+06	3.0478e+06	53716.5	2.56722e+06	2.62583e+06	2.45829e+06	2.55044e+06	85021.5	2.82334e+06	2.69487e+06	2.77947e+06	2.76589e+06	65301.6
	YP_904589.1	MUL_0401	purQ	phosphoribosylformylglycinamidine synthase I (EC:6.3.5.3)	7	1.98185	0.161326	1.38663	0.399971	0.855905	0.765142	0.536126	0.302333	1	1	23.2	25988.6	10390.9	7649.14	14676.2	9892.3	21309.2	41242.3	24706.5	29086	10663.8	24204	18715.3	18132.3	20350.5	3349.93	19229.4	9194.3	9260.67	12561.4	5774.69	8864.15	8241.52	6499.22	7868.3	1225.85
	YP_904593.1	MUL_0405	cfp29	29 kDa antigen Cfp29	3	0.680314	0.237726	0.877132	0.61097	0.684389	0.283767	0.912965	0.423467	15	15	1055.09	2.59055e+07	1.9549e+07	2.66382e+07	2.40309e+07	3.89869e+06	2.22705e+07	6.27889e+06	2.04964e+07	1.63486e+07	8.76561e+06	2.71202e+07	2.46583e+07	1.14564e+07	2.10783e+07	8.42325e+06	5.06487e+06	2.14784e+07	2.27963e+07	1.64465e+07	9.87878e+06	2.32728e+07	2.1162e+07	2.13834e+07	2.19394e+07	1.16007e+06
	YP_904603.1	MUL_0418	purM	phosphoribosylaminoimidazole synthetase (EC:6.3.3.1)	7	0.797983	0.0242379	0.998044	0.971278	0.773418	0.0122209	0.858408	0.0958563	4	4	194.03	319314	365318	367924	350852	27343.4	264032	271470	304420	279974	21495.2	364730	335412	350355	350166	14659.9	274491	285598	253977	271355	16042.3	277175	333005	293342	301174	28727
	YP_904605.1	MUL_0420		hypothetical protein	10	0.937679	0.781557	1.00258	0.99101	1.14431	0.612015	1.02921	0.895497	1	1	37.38	49687.5	102271	76321.2	76093.3	26292.5	78211.3	74282.1	61559.9	71351.1	8704.02	87314.4	75750.2	65805.2	76289.9	10764.8	93164	105933	62125.9	87074.5	22529.7	86881.1	70742.7	77324	78315.9	8114.79
	YP_904612.1	MUL_0431	sseC2	sulphur metabolism protein, SseC2	7	1.1379	0.221538	0.68226	0.0367756	1.01946	0.917958	1.02606	0.864109	2	2	64.31	159263	193550	220641	191151	30759	213709	213160	225665	217511	7066.59	125427	146999	118820	130415	14737.1	183591	151428	249592	194871	50044.7	207319	225125	155953	196132	35917.4
	YP_904620.1	MUL_0440	phoT	phosphate transporter ATP-binding protein	3	1.45943	0.00720074	1.34378	0.0379006	1.16064	0.233423	1.56386	0.00433036	1	1	51.76	54015.3	41254.4	41911.8	45727.2	7185.24	66517.4	67208.6	66480.7	66735.6	410.07	58973.8	67511.2	57857.1	61447.4	5281.05	47685.9	58751.8	52781.3	53073	5538.73	71261.2	74306.8	68964.6	71510.9	2679.84
	YP_904621.1	MUL_0441	phoY2	phosphate-transport system regulatory protein, PhoY2	3	0.850963	0.0110539	1.00174	0.976379	0.872398	0.0497977	0.961116	0.205992	6	6	307.93	2.06917e+06	2.03532e+06	1.98799e+06	2.03082e+06	40775.2	1.84465e+06	1.62634e+06	1.71348e+06	1.72816e+06	109894	2.23306e+06	2.01608e+06	1.85394e+06	2.03436e+06	190217	1.64329e+06	1.94558e+06	1.72619e+06	1.77169e+06	156194	1.9556e+06	2.03092e+06	1.86905e+06	1.95186e+06	81003
	YP_904623.1	MUL_0445	desA1	acyl-[acyl-carrier protein] desaturase DesA1	1	1.5647	0.00317292	1.22053	0.110156	1.10102	0.460115	1.1401	0.173195	5	5	164.14	596647	501610	465861	521373	67595.6	854542	824316	768524	815794	43637.9	579453	714544	615054	636350	70017.7	605306	643183	473643	574044	88988.4	553583	619504	610168	594418	35670.7
	YP_904624.1	MUL_0446		hypothetical protein	10	1.28988	0.239773	1.65064	0.0269466	1.69821	0.0489852	1.80202	0.0146548	1	1	44.34	35360.8	56778.2	36306.9	42815.3	12101.5	47966.9	66390.7	51321.6	55226.4	9813	76079	62360.3	73578.3	70672.5	7306.38	71205.2	87413.8	59509.1	72709.4	14013.1	83094.4	68196.7	80171	77154	7893.81
	YP_904638.1	MUL_0463	phoP	two component system response phosphate regulon transcriptional regulator, PhoP	9	0.799651	0.00239044	1.03403	0.191043	1.01752	0.672095	1.06	0.268671	12	12	1047.69	8.06184e+06	8.6009e+06	8.17502e+06	8.27925e+06	284245	6.95639e+06	6.34756e+06	6.55757e+06	6.62051e+06	309257	8.48419e+06	8.49381e+06	8.70509e+06	8.56103e+06	124857	8.68186e+06	8.71183e+06	7.87933e+06	8.42434e+06	472234	8.89155e+06	8.11934e+06	9.31721e+06	8.77603e+06	607231
	YP_904640.1	MUL_0465		hypothetical protein	10	0.806899	0.000429574	0.638526	0.000165625	0.721242	0.00348939	0.596883	2.95764e-05	3	3	257.59	5.49506e+06	5.56123e+06	5.35249e+06	5.46959e+06	106674	4.31434e+06	4.56491e+06	4.36099e+06	4.41341e+06	133257	3.32397e+06	3.75004e+06	3.40342e+06	3.49248e+06	226563	4.02638e+06	3.49621e+06	4.31212e+06	3.9449e+06	414012	3.22294e+06	3.1444e+06	3.42678e+06	3.2647e+06	145750
	YP_904654.1	MUL_0481	purD	phosphoribosylamine--glycine ligase (EC:6.3.4.13)	7	0.729122	0.000182847	1.09038	0.00179141	1.01081	0.655775	1.0449	0.300398	10	8	597.27	2.47754e+06	2.52e+06	2.46998e+06	2.48917e+06	26961.6	1.88174e+06	1.84144e+06	1.72155e+06	1.81491e+06	83325.7	2.73256e+06	2.66249e+06	2.7474e+06	2.71415e+06	45348.1	2.55008e+06	2.58736e+06	2.41078e+06	2.51607e+06	93072.3	2.76302e+06	2.59797e+06	2.4418e+06	2.60093e+06	160629
	YP_904663.1	MUL_0490	purB	adenylosuccinate lyase	7	0.752344	0.0141657	1.16542	0.0690935	1.0566	0.479808	1.24458	0.0665435	3	3	144.93	425775	351066	413192	396678	39998.9	290230	297637	307446	298438	8635.87	436916	481117	468849	462294	22817.7	410630	452391	394367	419129	29931.3	519937	529469	431684	493697	53915.6
	YP_904670.1	MUL_0497	purC	phosphoribosylaminoimidazole-succinocarboxamide synthase (EC:6.3.2.6)	7	0.920003	0.0667245	1.0609	0.347257	1.01518	0.755288	1.0022	0.937659	5	5	256.55	1.16092e+06	1.23908e+06	1.23946e+06	1.21315e+06	45240	1.17166e+06	1.07579e+06	1.10086e+06	1.1161e+06	49719.9	1.41568e+06	1.22158e+06	1.22383e+06	1.28703e+06	111421	1.28157e+06	1.27874e+06	1.13439e+06	1.23157e+06	84169	1.22955e+06	1.23888e+06	1.17904e+06	1.21582e+06	32195.6
	YP_904695.1	MUL_0525		transcriptional regulatory protein	5	0.502567	0.0142395	0.70339	0.0708683	0.735816	0.0898371	0.823961	0.221349	1	1	20.2	369881	553454	520697	481344	97909.3	225491	236357	263875	241908	19785.2	367441	319375	328902	338573	25450.7	346521	370046	345975	354181	13742.3	368118	420196	401512	396609	26383.2
	YP_904703.1	MUL_0540	amiC_2	amidase, AmiC_2	7	0.668486	0.00316323	0.932575	0.314954	0.885401	0.233579	0.971853	0.673288	5	5	219.47	602955	722578	674994	666842	60226.3	444503	442520	450303	445775	4044.57	648336	587450	629856	621881	31216.8	626000	638499	506770	590423	72714.7	628441	692652	623125	648073	38698.3
	YP_904717.1	MUL_0560	dcd	deoxycytidine triphosphate deaminase (EC:3.5.4.13)	7	0.931025	0.548652	0.860739	0.082649	0.891284	0.0640962	0.976266	0.559279	1	1	47.77	279976	267760	300430	282722	16507.4	319515	239065	231085	263222	48914.4	220798	269551	239701	243350	24580.4	263375	237918	254664	251986	12938.1	267387	277970	282679	276012	7831.96
	YP_904719.1	MUL_0566		hypothetical protein	10	1.2456	0.296484	0.667727	0.155258	0.93671	0.794094	0.656665	0.146872	2	2	105.48	38379.2	73247.3	51530.8	54385.7	17608.5	75341.6	59634.5	68252.7	67742.9	7865.94	37596.1	38689.4	32659	36314.8	3212.88	64923	44234	43674	50943.7	12109.7	33227.3	40035	33877.2	35713.2	3756.9
	YP_904720.1	MUL_0567		hypothetical protein	10	0.56536	0.000186497	0.796454	0.0113877	0.774688	0.00230478	0.840756	0.00140747	2	2	125.38	758847	762799	788103	769916	15873.5	458348	459203	388287	435280	40699	662804	629029	547776	613203	59124.6	609611	550998	628725	596445	40501.9	637130	672352	632454	647312	21811
	YP_904721.1	MUL_0568	rmlA	alpha-D-glucose-1-phosphate thymidylyl-transferase, RmlA	7	0.633722	0.02436	0.648503	0.0265094	0.677427	0.0444765	0.703863	0.0458461	1	1	25.97	67815.6	68715	50236.5	62255.7	10418.7	41217.9	34733.6	42406.9	39452.8	4129.97	36560.5	40673.3	43885.2	40373	3671.54	42030	36237.3	48253.9	42173.7	6009.55	42666	48263.9	40528.6	43819.5	3994.55
	YP_904727.1	MUL_0574		iron-sulphur-binding reductase	7	0.923011	0.214403	1.90898	6.19236e-05	1.54019	0.00306735	1.65428	0.000278882	5	5	206.91	316446	295801	337836	316694	21018.6	272292	293487	311158	292312	19459.7	589801	597726	626158	604562	19118.3	516468	440458	506380	487769	41281.7	538070	534314	499319	523901	21371.5
	YP_904740.1	MUL_0589		hypothetical protein	10	0.732101	0.0147075	0.864397	0.137634	0.854395	0.156722	1.10945	0.483639	1	1	29.87	49929.8	45663.2	47185.5	47592.8	2162.27	38507.6	29256.2	36764.4	34842.7	4915.99	43314.7	45361.3	34741.3	41139.1	5634.36	48030.3	35507.6	38451.2	40663	6547.82	44443.5	65914.3	48047.4	52801.7	11497.9
	YP_904741.1	MUL_0593	dnaK	molecular chaperone DnaK	0	0.723717	9.14633e-05	0.858813	0.012188	0.858586	0.0199152	0.911239	0.00207764	31	31	2182.12	9.01968e+07	9.07504e+07	9.03895e+07	9.04456e+07	281058	6.46909e+07	6.84651e+07	6.32149e+07	6.5457e+07	2.70764e+06	8.35314e+07	7.50582e+07	7.44378e+07	7.76758e+07	5.08059e+06	7.91005e+07	8.26963e+07	7.1169e+07	7.76553e+07	5.898e+06	8.4184e+07	8.27241e+07	8.03447e+07	8.24176e+07	1.93793e+06
	YP_904742.1	MUL_0594	grpE	GrpE protein (HSP-70 cofactor)	0	0.884597	0.0889513	0.844801	0.0326587	0.828797	0.0222107	0.840198	0.030932	10	10	890.07	5.39106e+07	5.91043e+07	6.33932e+07	5.88027e+07	4.74845e+06	5.4571e+07	5.11571e+07	5.03219e+07	5.20167e+07	2.25119e+06	4.9159e+07	5.11738e+07	4.86969e+07	4.96766e+07	1.31706e+06	4.80612e+07	4.95399e+07	4.86054e+07	4.87355e+07	747907	4.95603e+07	5.08395e+07	4.7818e+07	4.94059e+07	1.51662e+06
	YP_904743.1	MUL_0595	dnaJ	chaperone protein DnaJ	0	0.939301	0.403882	0.960382	0.569794	0.783979	0.0135628	0.827693	0.046028	6	6	296.27	815993	683822	763061	754292	66520.8	660915	765604	699003	708507	52987.5	775526	723773	673927	724409	50802.5	600184	589345	584518	591349	8022.95	634077	660777	578114	624323	42185.8
	YP_904760.1	MUL_0623	hemL	glutamate-1-semialdehyde aminotransferase (EC:5.4.3.8)	7	0.552816	5.32666e-05	0.716943	6.93788e-05	0.780752	0.00400803	0.801064	2.1781e-05	7	7	460.23	2.71842e+06	2.75932e+06	2.73157e+06	2.73644e+06	20881.1	1.64339e+06	1.46423e+06	1.43062e+06	1.51275e+06	114381	1.93116e+06	2.04827e+06	1.90619e+06	1.96187e+06	75858.2	2.13301e+06	2.31164e+06	1.96479e+06	2.13648e+06	173452	2.2323e+06	2.17933e+06	2.16456e+06	2.19206e+06	35618.5
	YP_904761.1	MUL_0624		hypothetical protein	10	0.86253	0.00802906	0.935723	0.105146	1.0801	0.240387	1.1073	0.028998	1	1	33.45	88373.6	91930.5	95061.6	91788.6	3346.24	81041.9	75775.3	80694.1	79170.4	2945.44	88481.7	81812.3	87371.9	85888.6	3573.56	91570	108518	97334.5	99140.8	8617.12	104445	103244	97222	101637	3870.48
	YP_904771.1	MUL_0635	galE3	UDP-glucose 4-epimerase, GalE3	7	0.712063	0.0284129	1.52585	0.00379741	1.35872	0.191972	1.52398	0.00831816	3	3	106.77	85444.3	105201	86874.8	92506.8	11016.9	57385.8	73804.5	66421.6	65870.6	8223.21	141332	132492	149629	141151	8570.19	141977	149539	85555.8	125690	34962.6	149598	147719	125618	140978	13335.7
	YP_904772.1	MUL_0636		hypothetical protein	3	1.21166	0.0741921	1.2936	0.154415	1.34797	0.0167872	1.39486	0.00584085	2	1	157.85	78420.7	73464.3	81881.2	77922.1	4230.53	94493.6	105490	83260.9	94414.7	11114.5	125749	93422.3	83227.1	100800	22200.4	92974.6	114834	107301	105037	11104.4	108564	99759.5	117748	108690	8994.74
	YP_904778.1	MUL_0642		hypothetical protein	10	1.54376	0.00862876	1.09539	0.461744	1.0493	0.677986	1.24287	0.153772	2	2	133.27	373491	286866	261706	307354	58641.3	481750	483250	458445	474482	13908.7	361455	324266	324296	336672	21462.4	319410	324986	323126	322507	2838.96	373658	342303	430044	382001	44462
	YP_904781.1	MUL_0646		hypothetical protein	10	1.32335	0.0234411	1.7532	0.000604592	1.50591	0.00366856	1.52174	0.00621585	7	6	310.08	820571	711993	643838	725467	89133.4	1.04093e+06	908428	930792	960049	70929.4	1.23611e+06	1.3097e+06	1.26985e+06	1.27189e+06	36839.3	1.04284e+06	1.0843e+06	1.15033e+06	1.09249e+06	54213.5	1.18005e+06	1.12246e+06	1.00941e+06	1.10397e+06	86809.4
	YP_904782.1	MUL_0647		short chain dehydrogenase	7	0.848774	0.110967	1.0113	0.899845	0.868574	0.156916	0.905258	0.269871	2	2	70.54	345636	437907	383960	389168	46355.4	328622	349772	312554	330316	18666.8	411067	413929	355695	393564	32826.6	335377	360304	318383	338021	21085.1	364633	361225	331033	352297	18493.9
	YP_904788.1	MUL_0653	bpoC	bromoperoxidase BpoC	0	1.10473	0.0766456	1.12925	0.0478096	1.06585	0.160239	1.10243	0.0476499	6	6	247.93	1.75628e+06	1.77896e+06	1.67666e+06	1.7373e+06	53724.6	2.04031e+06	1.79729e+06	1.92015e+06	1.91925e+06	121511	2.07493e+06	1.98619e+06	1.82444e+06	1.96185e+06	127006	1.87762e+06	1.938e+06	1.73946e+06	1.85169e+06	101776	1.88823e+06	1.83666e+06	2.02085e+06	1.91525e+06	95019.4
	YP_904799.1	MUL_0664	grcC1	polyprenyl diphosphate synthetase, GrcC1	7	0.892774	0.0386306	1.10977	0.0468382	0.999445	0.993401	0.990986	0.798118	6	6	288.21	1.06233e+06	1.1502e+06	1.05398e+06	1.08884e+06	53305.5	953969	1.01795e+06	944336	972086	40013.8	1.26148e+06	1.20061e+06	1.163e+06	1.20836e+06	49699	1.16257e+06	1.13584e+06	966287	1.08823e+06	106452	1.09454e+06	1.04219e+06	1.10034e+06	1.07902e+06	32031.4
	YP_904803.1	MUL_0667	gpdA1	NAD(P)H-dependent glycerol-3-phosphate dehydrogenase (EC:1.1.1.94)	1	1.33739	0.00626713	1.34347	0.00146652	1.67504	0.00643415	1.61182	0.00389191	1	1	23.38	117407	128467	117060	120978	6488.18	165554	171235	148594	161794	11779.3	159685	157849	170055	162529	6581.37	230584	199018	178325	202642	26317	178500	188715	217767	194994	20372.5
	YP_904806.1	MUL_0671		putative nucleotide-binding protein	10	0.516222	0.00968575	0.83795	0.190944	0.817707	0.14861	0.868112	0.285179	5	5	337.8	3.64561e+06	2.55001e+06	3.19334e+06	3.12966e+06	550570	1.47272e+06	1.67835e+06	1.69573e+06	1.6156e+06	124044	2.7176e+06	2.62134e+06	2.52854e+06	2.6225e+06	94535	2.61393e+06	2.50566e+06	2.55783e+06	2.55914e+06	54147	2.86125e+06	2.77738e+06	2.51204e+06	2.71689e+06	182293
	YP_904810.1	MUL_0676		carveol-like dehydrogenase	7	0.709634	0.00141657	1.17243	0.0172133	0.941376	0.220392	0.984255	0.777025	3	3	107.26	589498	651143	657490	632710	37556.9	431988	460973	454018	448993	15131.4	770013	745416	709993	741807	30171.9	606744	611432	568679	595618	23447.8	670694	609217	588334	622748	42815.2
	YP_904831.1	MUL_0706		hypothetical protein	10	0.697946	0.0027027	0.888502	0.140621	0.805051	0.0319015	0.935823	0.239234	6	5	385.26	1.8175e+06	2.10735e+06	1.87984e+06	1.9349e+06	152567	1.3564e+06	1.33792e+06	1.35704e+06	1.35045e+06	10858.9	1.87459e+06	1.65289e+06	1.63001e+06	1.71916e+06	135087	1.68201e+06	1.5729e+06	1.41817e+06	1.55769e+06	132573	1.84403e+06	1.80518e+06	1.78296e+06	1.81072e+06	30914.5
	YP_904837.1	MUL_0713	echA3	enoyl-CoA hydratase (EC:4.2.1.17)	1	0.577957	0.357947	0.877579	0.811491	0.760987	0.635997	1.16961	0.621651	10	10	738.89	1.43628e+07	3.87714e+06	1.32772e+07	1.05057e+07	5.7661e+06	9.65788e+06	835188	7.72245e+06	6.07184e+06	4.63717e+06	1.34515e+07	1.2562e+07	1.6452e+06	9.21958e+06	6.57466e+06	809563	1.2182e+07	1.09926e+07	7.9947e+06	6.25086e+06	1.24775e+07	1.25574e+07	1.1828e+07	1.22876e+07	400040
	YP_904839.1	MUL_0715	gloB	glyoxalase II, GloB	0	0.818801	0.208668	1.54916	0.0151911	1.19944	0.322347	1.2895	0.239568	2	2	77.07	97070.2	85809.4	72922.3	85267.3	12083	54924.6	74598.6	79927.7	69817	13169.5	149777	127257	119244	132092	15830.2	118114	112992	75711.8	102273	23144.3	130819	121579	77458.1	109952	28517.4
	YP_904842.1	MUL_0720		(3R)-hydroxyacyl-ACP dehydratase subunit HadA	10	0.848927	0.0837838	0.804568	0.00717193	0.755593	0.00299416	0.750375	0.00193267	4	4	371.61	1.40923e+06	1.42163e+06	1.49449e+06	1.44178e+06	46065.4	1.38565e+06	1.21658e+06	1.06968e+06	1.22397e+06	158114	1.25406e+06	1.08974e+06	1.13623e+06	1.16001e+06	84702.3	1.06933e+06	1.18045e+06	1.01843e+06	1.0894e+06	82855.2	1.04957e+06	1.1652e+06	1.03087e+06	1.08188e+06	72759.4
	YP_904843.1	MUL_0721		(3R)-hydroxyacyl-ACP dehydratase subunit HadB	10	0.598019	0.00684396	1.17877	0.180206	1.12122	0.294213	1.19234	0.0808597	8	8	447.97	1.65172e+07	1.44461e+07	1.89018e+07	1.66217e+07	2.22968e+06	9.80482e+06	1.03338e+07	9.68171e+06	9.9401e+06	346441	1.86945e+07	1.79221e+07	2.2163e+07	1.95932e+07	2.25875e+06	1.79296e+07	1.72507e+07	2.07296e+07	1.86366e+07	1.84404e+06	2.04737e+07	2.01146e+07	1.8868e+07	1.98187e+07	842736
	YP_904844.1	MUL_0722		(3R)-hydroxyacyl-ACP dehydratase subunit HadC	10	0.825614	0.0107225	1.18905	0.00695559	1.10364	0.0706803	1.12841	0.0561554	7	7	368.52	6.8376e+06	7.38223e+06	7.68885e+06	7.30289e+06	431135	6.13792e+06	5.7647e+06	6.1855e+06	6.02937e+06	230444	8.56359e+06	8.89415e+06	8.59278e+06	8.6835e+06	183009	8.26114e+06	8.22495e+06	7.69312e+06	8.05974e+06	318016	8.7101e+06	8.14914e+06	7.86262e+06	8.24062e+06	431083
	YP_904845.1	MUL_0724	secE	preprotein translocase subunit SecE	3	1.70997	0.0200168	1.65876	0.0272217	1.32352	0.0598672	1.27842	0.249532	1	1	62.43	72671	51526.4	58714.4	60970.6	10751.3	84961.8	116305	111506	104258	16882.1	97241.2	120146	86019.8	101136	17393.2	76332.8	76364.2	89391	80696	7530.11	99886.7	67702	66248.8	77945.8	19015.2
	YP_904846.1	MUL_0725	nusG	transcription antitermination protein NusG	2	0.753594	0.00704	0.931106	0.192297	0.906248	0.494601	0.972045	0.637271	4	4	168.61	1.42922e+06	1.66378e+06	1.55513e+06	1.54938e+06	117384	1.1871e+06	1.211e+06	1.1047e+06	1.1676e+06	55767	1.45479e+06	1.43023e+06	1.44287e+06	1.44263e+06	12280.3	1.38797e+06	1.72582e+06	1.09857e+06	1.40412e+06	313933	1.60351e+06	1.42929e+06	1.48539e+06	1.50606e+06	88928.2
	YP_904847.1	MUL_0726	rplK	50S ribosomal protein L11	2	1.09271	0.440411	1.19544	0.14073	0.958703	0.765671	0.870697	0.303561	3	3	157.23	1.99662e+06	1.7118e+06	1.40317e+06	1.70386e+06	296807	1.96189e+06	1.89325e+06	1.73033e+06	1.86183e+06	118935	2.1004e+06	2.09387e+06	1.91631e+06	2.03686e+06	104448	1.91104e+06	1.50347e+06	1.48599e+06	1.6335e+06	240517	1.6166e+06	1.47444e+06	1.3596e+06	1.48355e+06	128740
	YP_904848.1	MUL_0727	rplA	50S ribosomal protein L1	2	0.602641	0.0159153	0.79253	0.113959	0.773324	0.0895643	0.885769	0.338929	1	1	25.62	589470	816804	785937	730737	123311	433655	464762	422701	440372	21820.3	619654	581699	536041	579131	41865.7	604046	559818	531425	565096	36597.3	698676	597739	645379	647264	50494.6
	YP_904849.1	MUL_0729	mmaA4	methoxy mycolic acid synthase 4, MmaA4	1	1.46653	3.30424e-05	1.54771	6.45787e-05	1.13306	0.0752306	1.0789	0.0459598	15	15	1010.1	1.1789e+07	1.21503e+07	1.14617e+07	1.18003e+07	344432	1.74931e+07	1.74763e+07	1.69471e+07	1.73055e+07	310503	1.88719e+07	1.80984e+07	1.782e+07	1.82634e+07	545010	1.43292e+07	1.35895e+07	1.21928e+07	1.33705e+07	1.08493e+06	1.32381e+07	1.23952e+07	1.25608e+07	1.27314e+07	446595
	YP_904859.1	MUL_0741	rplJ	50S ribosomal protein L10	2	0.8389	0.0023498	1.05422	0.102688	0.980762	0.696623	1.05755	0.2762	8	7	489.98	2.92929e+06	3.02405e+06	3.1655e+06	3.03961e+06	118870	2.55318e+06	2.51517e+06	2.58144e+06	2.54993e+06	33254.3	3.27635e+06	3.15048e+06	3.18644e+06	3.20442e+06	64833.8	3.06565e+06	3.1361e+06	2.74165e+06	2.98113e+06	210370	3.3283e+06	3.34203e+06	2.97328e+06	3.21454e+06	209045
	YP_904860.1	MUL_0742	rplL	50S ribosomal protein L7/L12	2	1.00607	0.84588	0.950503	0.137893	0.932768	0.425111	0.995246	0.894002	6	6	490.99	1.30517e+07	1.31042e+07	1.20744e+07	1.27434e+07	579992	1.28554e+07	1.30875e+07	1.25195e+07	1.28208e+07	285567	1.1991e+07	1.21415e+07	1.22055e+07	1.21127e+07	110098	1.25284e+07	1.3033e+07	1.00986e+07	1.18867e+07	1.56891e+06	1.31096e+07	1.2741e+07	1.21979e+07	1.26828e+07	458652
	YP_904862.1	MUL_0744	dioxygenase		7	1.10539	0.190639	1.43095	0.00989256	1.11612	0.140212	1.32437	0.0097779	12	12	786.34	2.63351e+06	2.5822e+06	2.14832e+06	2.45468e+06	266549	2.82069e+06	2.62275e+06	2.69667e+06	2.71337e+06	100020	3.83898e+06	3.42925e+06	3.26929e+06	3.51251e+06	293829	2.76634e+06	2.69967e+06	2.75317e+06	2.73973e+06	35308.3	3.40338e+06	3.16552e+06	3.1838e+06	3.2509e+06	132365
	YP_904863.1	MUL_0745	mkl	ribonucleotide-transport ATP-binding protein ABC transporter, Mkl	3	0.548561	0.000199544	0.870205	0.0452159	1.08131	0.260993	1.1885	0.00282156	6	5	354.96	2.84329e+06	2.79606e+06	2.61703e+06	2.75213e+06	119358	1.62282e+06	1.39496e+06	1.51134e+06	1.50971e+06	113938	2.58776e+06	2.23402e+06	2.36296e+06	2.39491e+06	179023	2.84312e+06	3.28798e+06	2.79664e+06	2.97592e+06	271252	3.33507e+06	3.19971e+06	3.2779e+06	3.27089e+06	67951
	YP_904864.1	MUL_0746	rpoB	DNA-directed RNA polymerase subunit beta (EC:2.7.7.6)	2	0.942218	0.159615	0.954259	0.217342	0.959364	0.527666	0.968524	0.522234	25	25	1379.91	1.45304e+07	1.58192e+07	1.56023e+07	1.53173e+07	690087	1.46185e+07	1.48753e+07	1.38029e+07	1.44322e+07	559954	1.47779e+07	1.49748e+07	1.40974e+07	1.46167e+07	460398	1.56038e+07	1.53978e+07	1.3083e+07	1.46949e+07	1.3997e+06	1.4359e+07	1.4193e+07	1.59536e+07	1.48352e+07	972121
	YP_904865.1	MUL_0747	rpoC	DNA-directed RNA polymerase subunit beta' (EC:2.7.7.6)	2	1.06452	0.184497	1.27589	0.0014192	1.16256	0.00959292	1.23631	0.00448451	39	38	2309.62	1.46892e+07	1.37367e+07	1.30325e+07	1.38195e+07	831471	1.52575e+07	1.43179e+07	1.45578e+07	1.4711e+07	488168	1.77656e+07	1.7611e+07	1.75198e+07	1.76321e+07	124263	1.60645e+07	1.59892e+07	1.61443e+07	1.6066e+07	77547.2	1.76678e+07	1.69187e+07	1.66687e+07	1.70851e+07	519918
	YP_904875.1	MUL_0759		transcriptional regulator	10	0.646639	0.0157939	0.953668	0.678819	0.535792	0.00602025	0.562047	0.00706368	4	4	222.42	1.23744e+06	1.63034e+06	1.61485e+06	1.49421e+06	222501	1.00471e+06	915411	978513	966213	45904.8	1.57941e+06	1.41819e+06	1.27734e+06	1.42498e+06	151148	810608	834102	757042	800584	39495.9	841882	853076	824487	839815	14405.7
	YP_904879.1	MUL_0763	rpsL	30S ribosomal protein S12	2	1.15113	0.107056	1.46826	0.00394139	1.14517	0.189331	1.10986	0.279318	2	2	64.08	1.09778e+06	1.01433e+06	871971	994692	114178	1.20443e+06	1.10459e+06	1.12602e+06	1.14502e+06	52558.8	1.53859e+06	1.44618e+06	1.39663e+06	1.46047e+06	72050.4	1.25123e+06	1.13401e+06	1.03203e+06	1.13909e+06	109686	1.1883e+06	1.12921e+06	994397	1.10397e+06	99384.9
	YP_904880.1	MUL_0764	rpsG	30S ribosomal protein S7	2	1.31561	0.000684394	1.55337	0.00036277	1.44859	0.00205806	1.35916	0.00163124	5	5	339.67	2.07725e+06	1.87695e+06	1.98388e+06	1.97936e+06	100225	2.54772e+06	2.65542e+06	2.60903e+06	2.60406e+06	54026.2	3.08941e+06	3.20342e+06	2.93123e+06	3.07468e+06	136691	2.95738e+06	2.64747e+06	2.99697e+06	2.86727e+06	191381	2.83616e+06	2.63831e+06	2.59635e+06	2.69027e+06	128071
	YP_904881.1	MUL_0765	fusA1,fusA	elongation factor G	2	0.955774	0.456845	0.953504	0.369109	1.02094	0.643984	1.02776	0.559849	22	22	1376.97	1.19837e+07	1.33646e+07	1.37625e+07	1.30369e+07	933572	1.31293e+07	1.26416e+07	1.16102e+07	1.24604e+07	775603	1.28391e+07	1.19414e+07	1.25119e+07	1.24308e+07	454320	1.34883e+07	1.31704e+07	1.32711e+07	1.33099e+07	162454	1.32887e+07	1.31487e+07	1.37589e+07	1.33988e+07	319618
	YP_904882.1	MUL_0766	tuf	elongation factor Tu (EC:3.6.5.3)	2	1.02504	0.234855	0.791663	0.001049	0.786091	0.000390049	0.785236	0.000483178	32	32	3038.36	2.53761e+08	2.68893e+08	2.64467e+08	2.62374e+08	7.78033e+06	2.66271e+08	2.70948e+08	2.69615e+08	2.68944e+08	2.40976e+06	2.0207e+08	2.16823e+08	2.04242e+08	2.07712e+08	7.96467e+06	2.03123e+08	2.11042e+08	2.04584e+08	2.0625e+08	4.214e+06	2.06842e+08	2.1082e+08	2.00413e+08	2.06025e+08	5.25129e+06
	YP_904902.1	MUL_0789	rpsJ,nusE	30S ribosomal protein S10	2	0.851403	0.00636668	1.00905	0.803014	0.972875	0.690379	1.07492	0.267762	4	4	175.09	4.23368e+06	4.02258e+06	4.30369e+06	4.18665e+06	146336	3.60405e+06	3.68548e+06	3.40405e+06	3.56453e+06	144816	4.40136e+06	4.26193e+06	4.01037e+06	4.22455e+06	198156	4.41128e+06	4.22578e+06	3.5822e+06	4.07309e+06	435123	4.69562e+06	4.76094e+06	4.04436e+06	4.50031e+06	396211
	YP_904903.1	MUL_0790	rplC	50S ribosomal protein L3	2	1.8471	0.000112221	1.00701	0.843134	1.00236	0.963896	1.04008	0.279274	6	6	454.19	2.33996e+06	2.39496e+06	2.22746e+06	2.32079e+06	85380.2	4.52771e+06	4.16e+06	4.17252e+06	4.28674e+06	208777	2.44605e+06	2.32273e+06	2.2424e+06	2.33706e+06	102580	2.27882e+06	2.5223e+06	2.17766e+06	2.32626e+06	177149	2.37445e+06	2.52378e+06	2.34323e+06	2.41382e+06	96498.5
	YP_904904.1	MUL_0791	rplD	50S ribosomal protein L4	2	1.06976	0.39829	0.818436	0.0118027	0.960997	0.650828	0.942533	0.14524	4	3	223.2	1.88697e+06	1.78663e+06	1.99202e+06	1.88854e+06	102706	2.24364e+06	1.80677e+06	2.01043e+06	2.02028e+06	218600	1.44661e+06	1.61556e+06	1.57478e+06	1.54565e+06	88158.1	1.62638e+06	1.73296e+06	2.08531e+06	1.81488e+06	240181	1.79261e+06	1.76078e+06	1.78665e+06	1.78001e+06	16924.3
	YP_904905.1	MUL_0792	rplW	50S ribosomal protein L23	2	0.948143	0.43324	1.02362	0.575161	1.05951	0.665356	1.09562	0.106391	1	1	37.35	962743	1.00265e+06	1.01906e+06	994817	28963.6	1.0332e+06	958494	837989	943229	98498	1.0846e+06	967146	1.00319e+06	1.01831e+06	60169.9	1.21401e+06	1.14242e+06	805637	1.05402e+06	218067	1.01287e+06	1.09686e+06	1.16008e+06	1.08994e+06	73847.7
	YP_904906.1	MUL_0793	rplB	50S ribosomal protein L2	2	1.12362	0.135425	1.07032	0.409054	1.00259	0.976978	0.934201	0.358398	6	6	339.48	2.68794e+06	2.16805e+06	2.5159e+06	2.4573e+06	264849	2.79723e+06	2.83441e+06	2.65155e+06	2.76106e+06	96642.5	2.70513e+06	2.76918e+06	2.41599e+06	2.6301e+06	188173	2.43161e+06	2.23866e+06	2.72071e+06	2.46366e+06	242618	2.23626e+06	2.33858e+06	2.31198e+06	2.29561e+06	53089.4
	YP_904907.1	MUL_0794	rpsS	30S ribosomal protein S19	2	0.758527	0.0339719	1.24329	0.0417776	1.11894	0.300832	1.18506	0.130661	1	1	44.75	781113	631089	714273	708825	75160.1	486304	529603	597080	537663	55826.1	946540	885727	811549	881272	67605.6	791467	891325	696611	793134	97367.6	941039	757297	821662	839999	93233.6
	YP_904908.1	MUL_0795	rplV	50S ribosomal protein L22	2	1.0034	0.953862	1.03797	0.477435	1.05778	0.429305	0.984809	0.812141	3	3	126.33	1.79788e+06	1.73152e+06	2.02494e+06	1.85145e+06	153872	1.76447e+06	1.93775e+06	1.87099e+06	1.85774e+06	87400.2	1.91421e+06	1.94716e+06	1.90387e+06	1.92175e+06	22607.3	2.06776e+06	2.01256e+06	1.79493e+06	1.95842e+06	144249	1.72931e+06	1.78955e+06	1.95111e+06	1.82332e+06	114694
	YP_904909.1	MUL_0796	rpsC	30S ribosomal protein S3	2	1.46877	0.000463876	1.77646	0.000102205	1.44164	0.000651766	1.6089	0.000439631	9	9	473.49	3.52685e+06	3.42577e+06	3.23745e+06	3.39669e+06	146872	5.24007e+06	4.85781e+06	4.86902e+06	4.98897e+06	217535	6.20911e+06	6.15342e+06	5.73974e+06	6.03409e+06	256426	5.06481e+06	4.98641e+06	4.63917e+06	4.8968e+06	226529	5.77863e+06	5.44116e+06	5.17506e+06	5.46495e+06	302486
	YP_904910.1	MUL_0797	rplP	50S ribosomal protein L16	2	1.20506	0.066453	1.28024	0.115389	1.39235	0.0845123	1.4337	0.0100606	1	1	51.22	697570	693066	540333	643656	89508.8	764979	765634	796318	775644	17907.8	959600	805965	706530	824032	127498	893768	1.0668e+06	728014	896193	169405	962309	859642	946475	922809	55273.6
	YP_904911.1	MUL_0798	rpmC	50S ribosomal protein L29	2	0.809179	0.00127928	0.970682	0.181561	0.926019	0.1644	0.951873	0.37963	3	3	117.61	1.81915e+06	1.76059e+06	1.85491e+06	1.81155e+06	47616.6	1.44946e+06	1.419e+06	1.52913e+06	1.46587e+06	56868.2	1.73811e+06	1.79441e+06	1.74279e+06	1.75844e+06	31242.3	1.67376e+06	1.80736e+06	1.55146e+06	1.67753e+06	127995	1.82546e+06	1.78996e+06	1.55768e+06	1.72436e+06	145441
	YP_904912.1	MUL_0799	rpsQ	30S ribosomal protein S17	2	0.796662	0.0934836	0.952618	0.632684	0.898139	0.351219	0.946439	0.642112	4	4	250.25	2.97462e+06	2.18327e+06	2.46108e+06	2.53966e+06	401483	2.08769e+06	1.94409e+06	2.03796e+06	2.02325e+06	72923.1	2.45684e+06	2.42357e+06	2.37756e+06	2.41932e+06	39810.1	2.42155e+06	2.1428e+06	2.27855e+06	2.28096e+06	139390	2.5938e+06	2.48758e+06	2.12951e+06	2.40363e+06	243263
	YP_904915.1	MUL_0804	rplN	50S ribosomal protein L14	2	1.16401	0.155957	1.15174	0.122404	0.938488	0.709201	0.98755	0.88483	4	4	199.15	320399	318969	250944	296770	39693.4	371310	348538	316478	345442	27546.9	345666	337283	342456	341802	4229.93	312946	322663	199938	278515	68223.6	295037	280205	303984	293075	12010.4
	YP_904916.1	MUL_0805	rplX	50S ribosomal protein L24	2	0.869257	0.332528	0.989779	0.936327	0.848453	0.24596	0.894989	0.408278	3	3	108.89	1.43451e+06	1.01441e+06	1.09526e+06	1.18139e+06	222902	1.12956e+06	1.0132e+06	938039	1.02693e+06	96495.7	1.20019e+06	1.2544e+06	1.05336e+06	1.16932e+06	104017	999156	954597	1.05332e+06	1.00236e+06	49438.1	1.11691e+06	1.07066e+06	984432	1.05733e+06	67235.4
	YP_904917.1	MUL_0806	rplE	50S ribosomal protein L5	2	1.09972	0.408672	1.10931	0.339714	1.22437	0.146305	1.23696	0.0821473	5	5	244.39	1.58011e+06	1.51583e+06	1.16908e+06	1.42167e+06	221098	1.64594e+06	1.65229e+06	1.3921e+06	1.56344e+06	148423	1.69619e+06	1.56488e+06	1.47017e+06	1.57708e+06	113504	1.86112e+06	1.86614e+06	1.49472e+06	1.74066e+06	213006	1.89118e+06	1.64981e+06	1.73468e+06	1.75856e+06	122439
	YP_904918.1	MUL_0807	rpsN	30S ribosomal protein S14	2	0.841537	0.0252018	1.35616	0.00446226	1.30627	0.0262899	1.34131	0.00526599	1	1	54.03	457694	478094	527821	487870	36070.7	399659	406803	425219	410560	13187.8	702850	652837	629198	661629	37604.5	561922	684887	665057	637289	66018.2	697976	630208	634966	654383	37826.8
	YP_904919.1	MUL_0808	rpsH	30S ribosomal protein S8	2	1.2512	0.00482208	0.85851	0.030862	0.962075	0.508239	0.898446	0.0882102	6	6	358.05	2.27813e+06	2.55504e+06	2.23559e+06	2.35625e+06	173463	2.89055e+06	2.95956e+06	2.99429e+06	2.94813e+06	52806.5	2.01924e+06	2.05833e+06	1.99103e+06	2.02287e+06	33792.5	2.40977e+06	2.1857e+06	2.20521e+06	2.26689e+06	124121	2.10865e+06	2.18409e+06	2.05816e+06	2.11697e+06	63377.9
	YP_904920.1	MUL_0809	rplF	50S ribosomal protein L6	2	1.06935	0.388267	1.02517	0.72791	0.990933	0.912897	0.985926	0.825253	7	7	262.96	2.42028e+06	2.03532e+06	2.14428e+06	2.19996e+06	198427	2.44037e+06	2.48035e+06	2.13684e+06	2.35252e+06	187848	2.38635e+06	2.30708e+06	2.07252e+06	2.25532e+06	163192	2.39413e+06	2.1923e+06	1.9536e+06	2.18001e+06	220520	2.29679e+06	2.11747e+06	2.09273e+06	2.16899e+06	111360
	YP_904921.1	MUL_0810	rplR	50S ribosomal protein L18, RplR	2	0.884717	0.0490645	1.16695	0.0232939	1.0816	0.177023	1.08845	0.192647	3	3	133.78	1.3347e+06	1.23818e+06	1.39683e+06	1.32323e+06	79945.3	1.1161e+06	1.18036e+06	1.21561e+06	1.17069e+06	50453.9	1.55279e+06	1.61063e+06	1.46901e+06	1.54414e+06	71209.6	1.51895e+06	1.41715e+06	1.35751e+06	1.43121e+06	81630.9	1.4671e+06	1.52611e+06	1.32762e+06	1.44028e+06	101930
	YP_904922.1	MUL_0811	rpsE	30S ribosomal protein S5	2	0.967089	0.50184	1.10264	0.0944045	1	0.999948	1.04285	0.516325	9	9	560.76	8.18631e+06	7.74638e+06	8.39219e+06	8.10829e+06	329895	8.32158e+06	7.93489e+06	7.26785e+06	7.84144e+06	533043	9.34089e+06	9.19521e+06	8.2855e+06	8.94053e+06	571931	8.51947e+06	7.79634e+06	8.00912e+06	8.10831e+06	371630	8.40845e+06	7.70103e+06	9.25778e+06	8.45575e+06	779451
	YP_904924.1	MUL_0813	rplO	50S ribosomal protein L15	2	0.980408	0.762809	0.742222	0.00991683	0.827172	0.129369	0.755624	0.00937967	3	3	193.69	1.37902e+06	1.15481e+06	1.29877e+06	1.27753e+06	113602	1.30565e+06	1.28052e+06	1.17134e+06	1.2525e+06	71401.4	984420	967344	892876	948213	48678	944196	979365	1.24666e+06	1.05674e+06	165410	950516	987744	957744	965335	19741
	YP_904927.1	MUL_0816		O-methyltransferase	7	1.20626	0.165017	1.34825	0.0505667	0.826498	0.193862	0.955858	0.701824	2	2	91.36	127382	180083	148092	151852	26551.1	162797	190896	195825	183173	17817.5	224202	205385	184617	204734	19800.3	137666	125770	113081	125506	12294.8	147791	153101	134556	145149	9550.56
	YP_904933.1	MUL_0822	fucA	L-fuculose-phosphate aldolase (EC:4.1.2.17)	7	0.567497	0.000182425	0.96755	0.667825	0.93578	0.219892	0.949303	0.0709088	2	1	44.55	190623	196640	195695	194319	3236.01	113177	98713.5	118936	110276	10418.9	213103	184147	166791	188014	23397	187737	165299	192484	181840	14520	189246	177480	186679	184468	6186.74
	YP_904936.1	MUL_0825		hypothetical protein	10	1.13428	0.23611	1.11581	0.32159	1.10054	0.371728	1.20817	0.0993218	17	16	1629.63	6.4992e+07	5.23877e+07	4.73937e+07	5.49245e+07	9.06925e+06	6.07657e+07	6.33892e+07	6.27438e+07	6.22996e+07	1.36702e+06	6.21459e+07	6.43521e+07	5.73581e+07	6.12853e+07	3.57555e+06	6.35894e+07	5.98184e+07	5.79311e+07	6.04463e+07	2.88094e+06	6.78097e+07	6.7039e+07	6.42263e+07	6.63583e+07	1.88619e+06
	YP_904938.1	MUL_0829	adk	adenylate kinase (EC:2.7.4.3)	7	0.67869	0.00407376	0.90924	0.156338	0.976844	0.737443	0.997049	0.958022	6	6	482.72	8.75629e+06	9.00043e+06	1.02644e+07	9.34038e+06	809501	6.20512e+06	6.7253e+06	6.08726e+06	6.33923e+06	339501	8.75057e+06	8.29523e+06	8.43215e+06	8.49265e+06	233622	9.776e+06	9.13315e+06	8.46315e+06	9.1241e+06	656471	9.12837e+06	9.19145e+06	9.61866e+06	9.31282e+06	266733
	YP_904939.1	MUL_0830	mapA	methionine aminopeptidase (EC:3.4.11.18)	7	1.08942	0.66873	1.56188	0.0691998	1.45395	0.197395	1.3828	0.0591974	1	1	47.22	31507.7	43739.6	50454.2	41900.5	9606.16	48459.6	54237.5	34244.6	45647.2	10288.9	66218.9	78493.7	51617.9	65443.5	13454.7	74004.2	69691	39068.2	60921.1	19047.7	54711.1	63144.7	55964.1	57940	4550.76
	YP_904943.1	MUL_0834		hypothetical protein	10	0.757829	0.0165635	0.887899	0.0908988	0.958617	0.00605814	0.909874	0.00802655	6	6	381.63	4.62114e+06	4.59418e+06	4.70324e+06	4.63952e+06	56808.1	4.07788e+06	3.21356e+06	3.25644e+06	3.51596e+06	487112	4.564e+06	4.01382e+06	3.78046e+06	4.11943e+06	402307	4.42046e+06	4.44881e+06	4.4733e+06	4.44752e+06	26444.5	4.12685e+06	4.37769e+06	4.1596e+06	4.22138e+06	136353
	YP_904944.1	MUL_0835	mmsB	3-hydroxyisobutyrate dehydrogenase, MmsB	7	0.559055	0.000302211	0.896992	0.085473	0.896087	0.0875804	1.09051	0.183191	3	3	228.9	1.23394e+06	1.12586e+06	1.27352e+06	1.21111e+06	76431.5	692581	683353	655294	677076	19419.7	1.1061e+06	1.13038e+06	1.02258e+06	1.08635e+06	56549.6	1.13125e+06	1.10644e+06	1.01808e+06	1.08526e+06	59483	1.42168e+06	1.24876e+06	1.29173e+06	1.32072e+06	90030.1
	YP_904949.1	MUL_0840	rmlB	dTDP-glucose-4,6-dehydratase, RmlB	7	0.597562	0.106455	0.953695	0.857889	0.901974	0.655693	0.966243	0.87006	1	1	39.86	28043.3	36750.2	18287.3	27693.6	9236.37	15336.3	17033	17276.6	16548.6	1056.99	27677.9	32765.8	18790.1	26411.3	7073.4	26875.6	26784	21277.1	24978.9	3206.18	25957.9	26481.1	27837.2	26758.7	969.926
	YP_904951.1	MUL_0842		hypothetical protein	10	0.525903	0.00324874	0.670796	0.0137406	0.711339	0.0216018	0.754388	0.0399898	9	9	682.25	5.06716e+06	6.36665e+06	6.45496e+06	5.96292e+06	777009	3.11056e+06	3.13185e+06	3.16534e+06	3.13592e+06	27613.8	4.14935e+06	4.11524e+06	3.73512e+06	3.9999e+06	229941	4.2838e+06	4.46319e+06	3.97798e+06	4.24166e+06	245331	4.6298e+06	4.74706e+06	4.11821e+06	4.49836e+06	334393
	YP_904952.1	MUL_0843	infA	translation initiation factor IF-1	2	0.750593	0.273517	0.800534	0.359866	0.816093	0.408722	0.805078	0.373836	2	2	55.39	527708	1.02409e+06	711210	754337	250986	507226	616200	575174	566200	55038.2	598097	631248	582272	603873	24993.7	636861	672734	537233	615609	70206	563210	649038	609652	607300	42962.2
	YP_904953.1	MUL_0844	rpmJ	50S ribosomal protein L36	2	1.05969	0.541074	1.98574	0.00224743	1.44155	0.0129777	1.84851	0.00172173	1	1	27.85	187370	140153	157179	161567	23912	163311	177969	172354	171211	7395.58	352713	320368	289411	320831	31653.7	248697	233940	216086	232908	16330.1	310171	311363	274441	298658	20981.1
	YP_904954.1	MUL_0845	rpsM	30S ribosomal protein S13	2	1.15548	0.0541245	1.39509	0.00225226	1.16723	0.0673815	1.20894	0.0915937	6	6	289.59	1.30066e+06	1.17705e+06	1.06861e+06	1.18211e+06	116106	1.38353e+06	1.371e+06	1.34318e+06	1.3659e+06	20654.7	1.65722e+06	1.64068e+06	1.64954e+06	1.64915e+06	8274.38	1.44163e+06	1.39926e+06	1.29849e+06	1.37979e+06	73531.8	1.60591e+06	1.36376e+06	1.31762e+06	1.4291e+06	154854
	YP_904955.1	MUL_0846	rpsK	30S ribosomal protein S11	2	0.716425	0.0350367	1.0543	0.573476	0.943102	0.665779	0.840751	0.163071	1	1	25.92	541658	398901	485608	475389	71924.9	318820	346865	356057	340581	19397.3	489322	514532	499758	501204	12667.5	426228	391659	527135	448341	70393.1	430227	378936	389890	399684	27011.8
	YP_904956.1	MUL_0847	rpsD	30S ribosomal protein S4	2	0.967184	0.214647	1.31846	0.00217845	1.12036	0.0390276	1.18185	0.0421762	9	9	473.21	4.78889e+06	4.64265e+06	4.54336e+06	4.6583e+06	123512	4.38467e+06	4.48771e+06	4.64392e+06	4.50543e+06	130529	6.42846e+06	6.23807e+06	5.75887e+06	6.1418e+06	345018	5.17761e+06	5.53393e+06	4.94532e+06	5.21895e+06	296474	5.91345e+06	5.63018e+06	4.97263e+06	5.50542e+06	482656
	YP_904957.1	MUL_0848	rpoA	DNA-directed RNA polymerase subunit alpha (EC:2.7.7.6)	2	0.867295	0.0488254	0.826207	0.0226727	0.852851	0.0375759	0.86459	0.0396732	19	19	1461.15	3.30354e+07	3.79989e+07	3.73296e+07	3.61213e+07	2.69337e+06	3.10536e+07	3.26829e+07	3.0247e+07	3.13278e+07	1.24092e+06	3.12671e+07	2.97039e+07	2.856e+07	2.98437e+07	1.35894e+06	3.16508e+07	3.15012e+07	2.92663e+07	3.08061e+07	1.33563e+06	3.13762e+07	3.03398e+07	3.19744e+07	3.12301e+07	827015
	YP_904958.1	MUL_0849	rplQ	50S ribosomal protein L17	2	0.759074	0.0211215	0.828656	0.0347351	0.963961	0.799092	0.850836	0.077752	3	3	287.1	2.41565e+06	2.00996e+06	2.15008e+06	2.1919e+06	206055	1.6676e+06	1.80034e+06	1.5235e+06	1.66381e+06	138457	1.82911e+06	1.79428e+06	1.82559e+06	1.81633e+06	19178.3	2.3906e+06	2.36489e+06	1.58322e+06	2.1129e+06	458901	1.73117e+06	1.88998e+06	1.97367e+06	1.86494e+06	123175
	YP_904971.1	MUL_0864	rplM	50S ribosomal protein L13	2	1.30265	0.0501068	1.14304	0.275257	1.1227	0.377577	1.03879	0.729719	2	2	113.5	875917	632318	735948	748061	122251	902417	1.04425e+06	976724	974465	70945.3	761385	905279	898517	855060	81195.8	908974	720540	890027	839847	103756	831329	785202	714713	777081	58730.6
	YP_904972.1	MUL_0865	rpsI	30S ribosomal protein S9	2	1.2385	0.0133806	1.07718	0.14555	1.27425	0.00791331	1.20133	0.00442649	3	3	232.44	3.75984e+06	3.69343e+06	3.61181e+06	3.68836e+06	74145.2	4.54821e+06	4.9301e+06	4.2258e+06	4.56803e+06	352569	4.13511e+06	4.11442e+06	3.66952e+06	3.97302e+06	263041	4.77569e+06	5.00384e+06	4.32015e+06	4.69989e+06	348089	4.57788e+06	4.1911e+06	4.52386e+06	4.43095e+06	209462
	YP_904976.1	MUL_0870		hypothetical protein	10	0.832932	0.178563	1.30442	0.00456912	0.809529	0.069576	1.05921	0.628209	1	1	22.03	74253.3	73854.8	64825.8	70978	5331.64	46955.1	60788.5	69616	59119.9	11422.2	95907.7	88509.4	93339.2	92585.4	3756.32	58757.7	64606.7	49011.8	57458.7	7878.2	78029.6	61156.7	86355.9	75180.8	12838.8
	YP_904981.1	MUL_0878	gadB	glutamate decarboxylase, GadB	7	0.932473	0.452909	1.17819	0.102937	1.16935	0.185106	1.1341	0.179091	7	7	277.83	1.20794e+06	979208	951470	1.04621e+06	140750	1.02183e+06	969395	935454	975559	43515.9	1.30145e+06	1.18636e+06	1.21008e+06	1.23263e+06	60769	1.35648e+06	1.21798e+06	1.09567e+06	1.22338e+06	130492	1.2337e+06	1.13412e+06	1.19168e+06	1.1865e+06	49993.5
	YP_904982.1	MUL_0879	alr	alanine racemase (EC:5.1.1.1)	7	0.817042	0.0999583	1.01229	0.893386	0.976283	0.812356	1.01085	0.915807	5	4	270.38	706743	940249	893976	846989	123641	664980	708748	702349	692026	23640.1	882470	858703	831022	857398	25749.1	832806	883285	764612	826901	59556.5	834310	933062	801163	856178	68615
	YP_904984.1	MUL_0881		hypothetical protein	10	0.713265	0.420654	0.796206	0.57284	0.748457	0.482868	0.878233	0.708017	1	1	31.49	15748.9	23216.4	43255	27406.8	14223.7	25489.1	17889.1	15266.6	19548.3	5309.4	25725.1	25792	13947.3	21821.4	6819.3	22369.8	25411.5	13757	20512.8	6045.16	24651.5	25739.3	21817.8	24069.5	2024.51
	YP_904988.1	MUL_0885	groES	co-chaperonin GroES	0	0.79619	0.00264101	0.888254	0.0182118	0.742574	0.000602453	0.740242	0.00303753	11	11	1029.61	3.3347e+08	3.06564e+08	3.28356e+08	3.22797e+08	1.42884e+07	2.49559e+08	2.67588e+08	2.53875e+08	2.57007e+08	9.41422e+06	2.87098e+08	2.94173e+08	2.78904e+08	2.86725e+08	7.64127e+06	2.42485e+08	2.36128e+08	2.40488e+08	2.397e+08	3.25071e+06	2.47746e+08	2.50379e+08	2.18718e+08	2.38948e+08	1.75685e+07
	YP_904989.1	MUL_0886	groEL	chaperonin GroEL	0	0.928381	0.17269	0.976424	0.669263	0.882033	0.0854013	0.902384	0.0740842	29	27	2742.29	1.4525e+08	1.62731e+08	1.65362e+08	1.57781e+08	1.09314e+07	1.43822e+08	1.51629e+08	1.43992e+08	1.46481e+08	4.45921e+06	1.6294e+08	1.5379e+08	1.45454e+08	1.54061e+08	8.74649e+06	1.43515e+08	1.45206e+08	1.28784e+08	1.39168e+08	9.03265e+06	1.4018e+08	1.43764e+08	1.43193e+08	1.42379e+08	1.92558e+06
	YP_905001.1	MUL_0901	guaB3	inosine 5-monophosphate dehydrogenase (EC:1.1.1.205)	7	1.14985	0.156662	1.13299	0.0612168	1.10055	0.213162	1.0725	0.336593	8	8	587.95	3.56109e+06	4.06479e+06	4.08518e+06	3.90369e+06	296873	4.73922e+06	4.81449e+06	3.91229e+06	4.48867e+06	500576	4.63301e+06	4.32347e+06	4.31199e+06	4.42282e+06	182118	4.65188e+06	4.28625e+06	3.95044e+06	4.29619e+06	350826	4.48976e+06	3.82337e+06	4.24696e+06	4.1867e+06	337256
	YP_905011.1	MUL_0911		integral membrane transport protein	3	0.681256	0.0187814	1.31143	0.0298849	1.20159	0.0891906	1.35042	0.0164005	3	3	187	1.90057e+06	1.46345e+06	1.5694e+06	1.64447e+06	228027	1.04657e+06	1.17758e+06	1.13678e+06	1.12031e+06	67040	2.3202e+06	2.0641e+06	2.08555e+06	2.15662e+06	142073	2.01526e+06	1.84279e+06	2.06991e+06	1.97598e+06	118542	2.33538e+06	2.19554e+06	2.13126e+06	2.22072e+06	104364
	YP_905013.1	MUL_0913	guaA	GMP synthase (EC:6.3.5.2)	7	0.599434	0.00127722	0.989051	0.867455	0.950676	0.382838	1.0356	0.511506	8	8	491.87	1.66103e+06	1.93933e+06	1.74156e+06	1.78064e+06	143207	1.00579e+06	1.09121e+06	1.10514e+06	1.06738e+06	53793	1.87553e+06	1.77954e+06	1.62836e+06	1.76115e+06	124607	1.65149e+06	1.76181e+06	1.66514e+06	1.69282e+06	60140.4	1.904e+06	1.80598e+06	1.82211e+06	1.84403e+06	52558.5
	YP_905020.1	MUL_0921	otsB2	trehalose-6-phosphate phosphatase OtsB2	0	0.536179	0.00255078	0.864185	0.116275	0.85341	0.178167	0.901103	0.265978	2	2	86.17	348101	395920	434898	392973	43473.6	214353	226367	191391	210704	17771.5	357217	326760	334826	339601	15779.8	373432	343983	288686	335367	43024.9	356593	324226	381508	354109	28721.8
	YP_905037.1	MUL_0943	fadD36	acyl-CoA synthetase (EC:2.3.1.86)	10	1.0746	0.131673	1.34772	1.68287e-05	1.09765	0.301615	1.25175	0.0149874	4	4	195.12	366312	365785	367912	366670	1107.68	365813	402655	413601	394023	25036.2	488432	504535	489537	494168	8994.71	445858	417200	344367	402475	52323.5	495781	463202	417953	458979	39085.4
	YP_905046.1	MUL_0953		transferase	7	0.830791	0.00121025	0.816714	0.000854097	0.892451	0.000561058	0.932323	0.0113263	9	9	669.19	7.45959e+06	7.55682e+06	7.69008e+06	7.56883e+06	115710	6.55859e+06	6.08154e+06	6.22421e+06	6.28811e+06	244861	6.353e+06	6.28637e+06	5.90533e+06	6.18157e+06	241535	6.84694e+06	6.71908e+06	6.69841e+06	6.75481e+06	80453.1	7.22306e+06	7.04914e+06	6.89758e+06	7.05659e+06	162866
	YP_905048.1	MUL_0955		hypothetical protein	3	1.17214	0.17825	1.12597	0.318519	1.34264	0.135356	1.46121	0.0101333	3	3	112.14	264298	314801	235201	271434	40276.7	333885	335884	284707	318159	28987.4	301892	274724	340261	305625	32927.6	388551	425793	278971	364438	76323.2	424234	376420	389208	396621	24754
	YP_905055.1	MUL_0962		hypothetical protein	10	0.675814	0.010461	0.867802	0.194897	0.83943	0.15666	0.834781	0.103864	4	4	216.51	1.03255e+07	1.18896e+07	1.31683e+07	1.17944e+07	1.42378e+06	8.3198e+06	7.86846e+06	7.72428e+06	7.97084e+06	310682	1.10926e+07	1.0468e+07	9.14517e+06	1.02352e+07	994335	1.09596e+07	1.01968e+07	8.54546e+06	9.90061e+06	1.23401e+06	9.99517e+06	9.03368e+06	1.05085e+07	9.84577e+06	748652
	YP_905060.1	MUL_0971	fadA6_3	acetyl-CoA acetyltransferase FadA6_3	1	0.503664	0.000241801	0.58751	0.000280117	0.709673	8.66647e-05	0.680834	0.000202587	8	7	391.62	7.6769e+06	7.49189e+06	7.80072e+06	7.6565e+06	155426	4.29935e+06	3.96583e+06	3.30373e+06	3.8563e+06	506768	4.7896e+06	4.70104e+06	4.00418e+06	4.49827e+06	430183	5.24376e+06	5.45193e+06	5.60515e+06	5.43361e+06	181392	5.22683e+06	4.91971e+06	5.49189e+06	5.21281e+06	286347
	YP_905070.1	MUL_0986	mcr	alpha-methylacyl-CoA racemase Mcr	1	0.568757	0.00199959	0.543474	0.000853631	0.822681	0.0803194	0.726339	0.0138511	1	1	39.55	268036	234047	243537	248540	17538.3	147948	156218	119910	141359	19029.4	148924	122835	133466	135075	13119.1	208578	174960	229869	204469	27683.8	205550	164174	171848	180524	22010
	YP_905071.1	MUL_0987		short-chain type dehydrogenase/reductase	7	0.695927	0.000215451	0.773098	0.000743611	0.748614	0.0017431	0.788021	0.00482466	6	6	353.23	7.94624e+06	8.54593e+06	8.2885e+06	8.26022e+06	300844	5.85517e+06	5.56603e+06	5.82434e+06	5.74851e+06	158785	6.55905e+06	6.20533e+06	6.39351e+06	6.38597e+06	176981	5.91329e+06	6.61616e+06	6.0217e+06	6.18372e+06	378410	6.17242e+06	7.01266e+06	6.34262e+06	6.50923e+06	444209
	YP_905075.1	MUL_0991		hypothetical protein	10	1.00078	0.993394	1.01329	0.869041	1.27592	0.57501	1.12451	0.250336	2	2	53.6	123418	156394	150638	143484	17613.7	129253	155352	146182	143596	13239.9	139542	152456	144172	145390	6542.28	136044	309940	103238	183074	111087	146609	176299	161138	161349	14846.4
	YP_905092.1	MUL_1009	typA	GTP-binding translation elongation factor TypA	2	0.956928	0.796406	1.42935	0.00638492	1.31236	0.189288	1.46569	0.112917	3	3	99.61	47504	50975.3	38516.8	45665.4	6429.55	31638.1	48239	51218.3	43698.4	10550.3	66297.8	64949.5	64567.7	65271.6	908.93	54112.9	76173.7	49502.2	59929.6	14255.4	74904.2	78501.2	47388.3	66931.2	17019.9
	YP_905109.1	MUL_1037	fabG3	20-beta-hydroxysteroid dehydrogenase FabG3	1	0.684694	0.315085	0.946068	0.862852	0.852661	0.673973	0.771314	0.444266	1	1	36.94	19218.6	45266.3	27330.8	30605.2	13329	19838.2	27302.4	15725	20955.2	5868.98	27946.9	21547.2	37369.8	28954.6	7959.26	23537.1	38079.3	16671.3	26095.9	10931	23470.4	18502.3	28846	23606.2	5173.21
	YP_905110.1	MUL_1038		oxidoreductase	7	0.615462	0.035205	1.3083	0.102479	1.23188	0.144525	1.40621	0.0227496	2	2	83.82	84984.3	111399	81745.6	92709.6	16266.3	45452.8	57993.3	67731.7	57059.3	11168.8	138352	120980	104543	121292	16906.7	126598	114596	101426	114207	12590.8	137037	132538	121532	130369	7976.72
	YP_905123.1	MUL_1057		hypothetical protein	10	0.680939	0.0657963	0.785854	0.16064	0.928091	0.638227	1.16926	0.380336	1	1	169.84	1.07433e+06	1.11996e+06	755236	983173	198713	739091	574689	694663	669481	85044.7	856079	714571	747243	772631	74091.2	933912	1.03699e+06	766515	912473	136508	1.10771e+06	1.38218e+06	958850	1.14958e+06	214746
	YP_905133.1	MUL_1068		Mce associated membrane protein	3	1.37448	0.0250599	1.54689	0.000873726	1.5379	0.000540246	1.69131	0.00115663	5	5	266.21	1.22734e+06	1.13569e+06	1.09345e+06	1.15216e+06	68447	1.76208e+06	1.36321e+06	1.62558e+06	1.58362e+06	202718	1.89919e+06	1.72965e+06	1.71794e+06	1.78226e+06	101434	1.86399e+06	1.71021e+06	1.74152e+06	1.77191e+06	81271.2	1.95222e+06	2.09857e+06	1.7952e+06	1.94866e+06	151716
	YP_905134.1	MUL_1069		Mce associated transmembrane protein	3	1.18887	0.0130082	1.28814	0.0728738	1.08428	0.265296	1.2731	0.00359444	1	1	25.14	98512.8	95066.8	90334.6	94638.1	4105.93	110866	119152	107521	112513	5987.57	131836	133988	99896.7	121907	19091.7	98109.5	95817.2	113915	102614	9853.71	115410	118872	127169	120484	6043.06
	YP_905135.1	MUL_1070		Mce associated protein	3	1.07508	0.252684	1.34379	0.0175053	1.09565	0.417437	1.08898	0.276509	2	2	133.35	184603	180403	195209	186738	7630.33	198169	218407	185700	200758	16506.6	249506	279078	224228	250937	27453.1	171603	203833	238364	204600	33387.2	225746	182764	201550	203354	21547.8
	YP_905144.1	MUL_1082	ilvD	dihydroxy-acid dehydratase (EC:4.2.1.9)	7	0.751702	0.00487045	1.02828	0.325761	1.05019	0.282699	1.14599	0.0151738	16	16	988.73	6.23874e+06	6.22458e+06	5.78642e+06	6.08325e+06	257157	5.00436e+06	4.45438e+06	4.25963e+06	4.57279e+06	386226	6.30669e+06	6.2824e+06	6.17677e+06	6.25529e+06	69072.9	6.61464e+06	6.55358e+06	5.9974e+06	6.38854e+06	340109	7.11894e+06	6.65239e+06	7.14261e+06	6.97131e+06	276452
	YP_905149.1	MUL_1088		zinc metalloprotease	7	0.78383	0.0135115	1.01666	0.73531	0.934626	0.513226	1.06675	0.372737	1	1	32.41	87861	84132.3	77733.6	83242.3	5122.04	60273.1	70870.9	64599.5	65247.8	5328.56	82890.9	81575.7	89419.7	84628.8	4200.87	74023.5	91353.7	68024.1	77800.4	12114.7	98155.1	84579.4	83660.6	88798.3	8116.16
	YP_905156.1	MUL_1096	mmpL3	transmembrane transport protein MmpL3	3	1.25198	0.138597	1.33067	0.0381775	0.917187	0.494519	0.99263	0.953975	3	3	122.67	125213	108151	90295.9	107886	17460	147982	143468	113764	135071	18590.3	148873	150153	131658	143561	10328.1	109947	88043.1	98866	98952	10952.2	118403	91332.9	111538	107091	14072.2
	YP_905161.1	MUL_1101	pckA	phosphoenolpyruvate carboxykinase (EC:4.1.1.32)	7	0.601033	0.00314894	0.784857	0.0452086	0.719775	0.0150402	0.781108	0.0260162	13	13	608.89	4.72077e+06	3.83163e+06	4.09673e+06	4.21638e+06	456488	2.58374e+06	2.52474e+06	2.49406e+06	2.53418e+06	45581.5	3.49029e+06	3.47477e+06	2.96269e+06	3.30925e+06	300228	3.18829e+06	2.8001e+06	3.11613e+06	3.03484e+06	206466	3.38176e+06	3.26551e+06	3.23306e+06	3.29345e+06	78186
	YP_905175.1	MUL_1121		enoyl-CoA hydratase (EC:4.2.1.17)	1	0.893772	0.558641	0.862977	0.467739	0.943462	0.768108	0.95146	0.789051	2	2	182.74	345429	575546	387303	436093	122572	385442	420545	363315	389767	28858.9	416544	335316	377154	376338	40620.2	374170	477485	382656	411437	57356.3	414435	452667	377671	414925	37500.3
	YP_905180.1	MUL_1126		hypothetical protein	3	0.883686	0.15287	1.06884	0.377459	1.00066	0.992029	1.22156	0.0116574	5	5	353.16	583067	667451	681302	643940	53170.4	510267	600256	596598	569040	50932.3	736318	702134	626358	688270	56275.8	602724	640390	689973	644362	43760.4	803877	768063	787903	786614	17942
	YP_905193.1	MUL_1142		hypothetical protein	3	0.804222	0.00785502	1.02547	0.49687	1.00574	0.882518	1.15192	0.017563	4	4	179.3	6.29526e+06	6.09981e+06	6.72856e+06	6.37454e+06	321788	5.11624e+06	5.42897e+06	4.83443e+06	5.12655e+06	297404	6.459e+06	6.39197e+06	6.7597e+06	6.53689e+06	195847	6.52037e+06	6.57876e+06	6.13423e+06	6.41112e+06	241563	7.52388e+06	7.49124e+06	7.01371e+06	7.34294e+06	285588
	YP_905200.1	MUL_1150	php	phosphotriesterase PHP	1	0.557764	0.046032	1.14765	0.518088	1.09696	0.768788	1.25571	0.205766	1	1	30.02	134022	85866.2	126210	115366	25844.7	72774.2	44805.8	75461.4	64347.1	16976.5	142976	158498	95723.8	132400	32696.6	62744.4	150026	166887	126552	55898.6	170098	133197	131304	144866	21872
	YP_905203.1	MUL_1153	gabD1	succinic semialdehyde dehydrogenase	7	0.987793	0.795857	0.754778	0.0145366	0.803436	0.0141729	0.693142	0.00371388	4	3	163.31	299963	262965	283552	282160	18537.9	276167	290805	269174	278716	11038.2	221857	229514	187533	212968	22357.5	242166	222246	215681	226697	13791.9	176930	202592	207209	195577	16313.2
	YP_905208.1	MUL_1158		hypothetical protein	3	0.722075	0.00306434	1.2015	0.0437197	0.596304	0.00288589	0.640563	0.00190232	3	2	137.65	433545	415819	471499	440288	28446.1	312581	304256	336924	317921	16975.9	525250	575275	486494	529006	44509.8	274584	220144	292908	262545	37846.2	254362	302069	289663	282032	24752.2
	YP_905215.1	MUL_1165		hypothetical protein	3	0.91932	0.0794003	1.03035	0.520446	1.00605	0.878832	1.04479	0.263167	11	11	729.55	1.48685e+07	1.66683e+07	1.53754e+07	1.56374e+07	928045	1.44704e+07	1.42632e+07	1.43937e+07	1.43758e+07	104799	1.68483e+07	1.54325e+07	1.60551e+07	1.6112e+07	709607	1.61381e+07	1.5708e+07	1.53498e+07	1.5732e+07	394729	1.64146e+07	1.62362e+07	1.63627e+07	1.63378e+07	91790.3
	YP_905216.1	MUL_1166	fabG	3-ketoacyl-(acyl-carrier-protein) reductase (EC:1.1.1.100)	1	0.880322	0.155926	1.02478	0.748584	0.910807	0.290239	0.912081	0.255298	22	22	1966.28	6.16759e+07	7.45305e+07	7.67548e+07	7.09871e+07	8.14e+06	6.08792e+07	6.50003e+07	6.1595e+07	6.24915e+07	2.20196e+06	7.34197e+07	7.58944e+07	6.89251e+07	7.27464e+07	3.53314e+06	6.61787e+07	6.75135e+07	6.02743e+07	6.46555e+07	3.85244e+06	6.51714e+07	6.4541e+07	6.45254e+07	6.4746e+07	368552
	YP_905217.1	MUL_1167	fadA2	acetyl-CoA acetyltransferase (EC:2.3.1.9)	1	0.947015	0.315443	0.917409	0.0844093	0.871836	0.0233775	0.87637	0.0376012	20	20	1511.91	7.25777e+07	6.4121e+07	6.78899e+07	6.81962e+07	4.23668e+06	6.30844e+07	6.85189e+07	6.21453e+07	6.45829e+07	3.44087e+06	6.29638e+07	6.27807e+07	6.19469e+07	6.25638e+07	542042	5.92452e+07	5.95577e+07	5.95649e+07	5.94559e+07	182548	6.22937e+07	5.8422e+07	5.85796e+07	5.97651e+07	2.19127e+06
	YP_905221.1	MUL_1171	sdhB_1	fumarate reductase iron-sulfur subunit	7	1.26284	0.039189	1.60107	0.0026452	1.38504	0.0078578	1.44812	0.0041052	3	3	113.99	330468	283412	260635	291505	35613.1	349256	357645	397471	368124	25759.3	438777	465705	495678	466720	28464.3	419449	385889	405905	403748	16883.7	416835	411493	438073	422134	14060
	YP_905222.1	MUL_1172	sdhA	succinate dehydrogenase flavoprotein subunit (EC:1.3.5.1)	7	0.862891	0.0709099	1.03377	0.57705	0.971682	0.652287	1.11299	0.111596	13	12	795.75	2.402e+06	2.57437e+06	2.12665e+06	2.36768e+06	225824	2.04519e+06	1.998e+06	2.08595e+06	2.04305e+06	44012.6	2.45882e+06	2.4751e+06	2.40899e+06	2.44764e+06	34448.4	2.2636e+06	2.3901e+06	2.24819e+06	2.30063e+06	77865.3	2.63446e+06	2.66489e+06	2.60626e+06	2.6352e+06	29322.2
	YP_905223.1	MUL_1173		succinate dehydrogenase (membrane anchor subunit)	7	1.69092	0.107993	1.61214	0.096232	1.38059	0.229939	1.50803	0.126317	1	1	29.28	173917	105261	267177	182118	81269.2	364187	233184	326473	307948	67437.6	259032	289773	331995	293600	36631.7	244444	278484	231362	251430	24325.4	287470	254402	282049	274641	17735.6
	YP_905232.1	MUL_1185	aac	aminoglycoside 2'-N-acetyltransferase Aac	0	0.985413	0.93599	0.501059	0.0294651	0.606954	0.090875	0.763956	0.149433	1	1	26.68	52220.1	34348.1	45419.9	43996	9020.68	45766.6	51279.3	33016.8	43354.2	9367.21	30207.7	17740.3	18185.8	22044.6	7072.98	22197.3	19691.2	38222.2	26703.6	10053.8	38321.9	33238.9	29272.3	33611	4536.28
	YP_905238.1	MUL_1191	fadD2	acyl-CoA synthetase (EC:2.3.1.86)	1	0.672111	0.00256409	1.14374	0.161305	0.835191	0.0329655	0.910984	0.176719	10	10	509.38	1.58323e+06	1.82061e+06	1.74316e+06	1.71566e+06	121051	1.18719e+06	1.21055e+06	1.06161e+06	1.15312e+06	80105.3	2.20704e+06	1.88866e+06	1.79114e+06	1.96228e+06	217507	1.45581e+06	1.51315e+06	1.32977e+06	1.43291e+06	93809.7	1.64135e+06	1.44123e+06	1.60625e+06	1.56294e+06	106860
	YP_905241.1	MUL_1195	serA3	D-3-phosphoglycerate dehydrogenase SerA3	7	0.658786	0.00383417	1.15863	0.047474	1.09231	0.332248	1.09276	0.269186	6	6	379.87	861968	1.03866e+06	1.00222e+06	967616	93290.7	618722	639344	654290	637452	17859.3	1.12564e+06	1.10773e+06	1.12997e+06	1.12111e+06	11793.6	1.12796e+06	1.1064e+06	936466	1.05694e+06	104890	1.1388e+06	1.0488e+06	984505	1.05737e+06	77503.8
	YP_905244.1	MUL_1198		hypothetical protein	10	0.542626	0.000624804	0.587699	0.000669292	0.859952	0.0642104	0.740817	0.0247904	2	2	86.7	1.85028e+06	2.07347e+06	1.86095e+06	1.92823e+06	125896	1.14232e+06	1.0417e+06	954904	1.04631e+06	93794.9	1.21065e+06	1.11471e+06	1.0743e+06	1.13322e+06	70037	1.71347e+06	1.75648e+06	1.50462e+06	1.65819e+06	134724	1.27554e+06	1.33876e+06	1.6711e+06	1.42847e+06	212493
	YP_905257.1	MUL_1211		hypothetical protein	10	1.05296	0.664101	1.44333	0.072358	1.10384	0.682874	1.26544	0.169467	1	1	26.84	70173.5	58241.7	52227	60214.1	9134.35	56890.7	71557.7	61760.4	63402.9	7470.17	79255.3	75369.2	106101	86908.6	16734.6	66249.7	89448.5	43701.8	66466.7	22874.1	69574.1	92046.5	66971.4	76197.3	13787.3
	YP_905270.1	MUL_1224		hypothetical protein	10	0.544959	0.00212069	0.847876	0.102114	0.720178	0.0475716	0.783119	0.058024	4	4	214.25	675690	817783	803778	765750	78308.2	378391	442729	430788	417303	34223.2	676367	685027	586389	649261	54620.6	539301	662504	452625	551476	105468	647308	639922	511790	599673	76199.1
	YP_905284.1	MUL_1243	rocD	ornithine aminotransferase RocD1 and RocD2	7	0.857532	0.355519	1.4447	0.0159429	1.21168	0.261464	1.64715	0.00369421	1	1	60.97	40590.7	57640.4	45479.8	47903.6	8779.48	48432.5	40661.3	34142.8	41078.9	7154	71800.2	66370.2	69448.9	69206.4	2723.11	53253.4	51141.3	69737.4	58044	10181.7	79787.7	77931.9	78993.7	78904.4	931.104
	YP_905290.1	MUL_1249		hypothetical protein	3	0.856881	0.0302808	0.969776	0.558801	0.817311	0.033472	0.893216	0.10083	10	10	525.04	3.05525e+06	3.11204e+06	2.73798e+06	2.96842e+06	201579	2.44903e+06	2.64334e+06	2.53838e+06	2.54359e+06	97260.3	3.03086e+06	2.84171e+06	2.76354e+06	2.87871e+06	137445	2.67128e+06	2.34135e+06	2.26575e+06	2.42613e+06	215645	2.79974e+06	2.67555e+06	2.47904e+06	2.65144e+06	161707
	YP_905291.1	MUL_1250		hypothetical protein	3	1.12097	0.194915	0.953927	0.51824	0.82271	0.0927221	0.811422	0.043197	6	6	374.96	1.37863e+06	1.46026e+06	1.17212e+06	1.337e+06	148513	1.59914e+06	1.50185e+06	1.39525e+06	1.49875e+06	101979	1.30547e+06	1.26126e+06	1.25949e+06	1.2754e+06	26048.1	1.1717e+06	1.15861e+06	969589	1.09997e+06	113100	1.09732e+06	1.09199e+06	1.06531e+06	1.08487e+06	17148.9
	YP_905316.1	MUL_1281	aofH_1	flavin-containing monoamine oxidase AofH_1	7	0.566303	0.00844252	0.944526	0.652762	1.24997	0.0385489	1.19863	0.0792524	2	1	83.13	238491	270411	299524	269475	30527.3	182395	125190	150230	152605	28676.1	304475	223078	236026	254527	43738.6	313654	336522	360332	336836	23340.9	352047	310274	306686	323002	25217
	YP_905320.1	MUL_1288		short chain dehydrogenase	7	0.773008	0.153191	0.894822	0.457121	0.878843	0.481732	1.07728	0.561742	2	2	118.74	134389	177033	123743	145055	28201	93708.6	121136	121541	112129	15953.4	138449	138941	112005	129798	15411.6	157808	119966	104667	127480	27356.1	152919	169779	146095	156264	12191.3
	YP_905324.1	MUL_1292	adhE2	zinc-dependent alcohol dehydrogenase AdhE2	7	0.627491	0.00126374	1.02114	0.699312	0.852183	0.169188	0.951137	0.529342	4	4	211.64	1.10136e+06	1.03311e+06	1.17444e+06	1.10297e+06	70679.7	636234	739667	700414	692105	52214.9	1.18246e+06	1.05234e+06	1.14409e+06	1.12629e+06	66861.7	948474	1.08851e+06	782815	939935	153028	1.04211e+06	1.16825e+06	936874	1.04908e+06	115846
	YP_905329.1	MUL_1298		flavoprotein	7	0.542049	0.00313362	0.80447	0.0546327	0.911843	0.695303	1.03957	0.61295	1	1	42.76	43127.5	46761.8	38529.3	42806.2	4125.62	21459.1	21041.4	27108.7	23203	3388.83	30564.2	37249.2	35495.5	34436.3	3466.08	25120.8	37116.2	54860.5	39032.5	14962.2	48083.8	41281.9	44135	44500.2	3415.61
	YP_905331.1	MUL_1300	glpD1	glycerol-3-phosphate dehydrogenase GlpD1	7	1.24357	0.104615	1.90905	0.00016351	1.34349	0.0379662	1.36474	0.0184339	1	1	22.86	35836.5	43826.2	41491	40384.6	4108.13	48473.8	44226.7	57962.8	50221.1	7032.8	77741	78845.7	74702.3	77096.4	2145.63	62004.6	50091.4	50672.9	54256.3	6716.52	58525.9	57710	49107.6	55114.5	5218.12
	YP_905333.1	MUL_1302	accD6	acetyl/propionyl-CoA carboxylase (beta subunit) AccD6	1	1.0623	0.344286	1.29425	0.0209491	0.860467	0.0733777	0.822604	0.0443015	13	13	745.36	4.47365e+06	4.28723e+06	3.69929e+06	4.15339e+06	404154	4.41133e+06	4.52025e+06	4.30485e+06	4.41214e+06	107699	5.78653e+06	5.36587e+06	4.97414e+06	5.37551e+06	406279	3.5103e+06	3.52323e+06	3.68803e+06	3.57386e+06	99091.7	3.51573e+06	3.52031e+06	3.21376e+06	3.4166e+06	175680
	YP_905334.1	MUL_1303	kasB	3-oxoacyl-(acyl carrier protein) synthase II (EC:2.3.1.179)	1	1.15361	0.0896942	1.05389	0.295337	0.98216	0.751877	0.994752	0.920355	7	7	402.83	1.9673e+06	2.18825e+06	1.89871e+06	2.01808e+06	151304	2.1936e+06	2.54214e+06	2.24848e+06	2.32807e+06	187404	2.0802e+06	2.1507e+06	2.14965e+06	2.12685e+06	40405.6	1.93511e+06	2.10226e+06	1.90887e+06	1.98208e+06	104903	1.91221e+06	2.05574e+06	2.05453e+06	2.00749e+06	82521.1
	YP_905336.1	MUL_1305	acpP	acyl carrier protein	1	0.732112	0.00108105	0.952546	0.384112	0.748051	0.000756184	0.79138	0.00193713	8	8	846.38	1.32337e+08	1.40303e+08	1.42493e+08	1.38378e+08	5.34501e+06	1.07562e+08	9.82886e+07	9.80727e+07	1.01308e+08	5.4175e+06	1.4365e+08	1.24487e+08	1.27296e+08	1.31811e+08	1.03485e+07	1.05857e+08	9.92054e+07	1.05478e+08	1.03513e+08	3.73561e+06	1.14529e+08	1.06448e+08	1.0755e+08	1.09509e+08	4.382e+06
	YP_905339.1	MUL_1308	aceE	pyruvate dehydrogenase subunit E1	7	0.733731	0.146766	0.870755	0.380876	0.795754	0.186931	0.692218	0.0893647	1	1	54.54	129393	86655.5	120733	112260	22593.3	71981.8	72109.5	103015	82368.9	17880.5	88769.5	93218	111267	97751.3	11914	87653.9	100702	79639.3	89331.6	10630.9	89204.9	82401.8	61519.2	77708.6	14427.2
	YP_905341.1	MUL_1310		hypothetical protein	10	0.626108	0.0616162	0.792632	0.24268	0.868691	0.646718	0.890919	0.508757	2	2	152.16	2.38212e+06	1.5807e+06	1.58944e+06	1.85075e+06	460193	1.23603e+06	1.10276e+06	1.13752e+06	1.15877e+06	69131.3	1.58057e+06	1.52904e+06	1.2913e+06	1.46697e+06	154299	1.85953e+06	800295	2.16337e+06	1.60773e+06	715575	1.63817e+06	1.50949e+06	1.79896e+06	1.64887e+06	145030
	YP_905342.1	MUL_1311	ahpE	peroxiredoxin AhpE	0	0.516556	0.124313	1.08998	0.78218	0.93352	0.84144	1.01165	0.965752	1	1	32.36	164143	106195	69141.4	113160	47882.4	69435.7	51823.7	54100.9	58453.4	9578.82	164408	102371	103249	123343	35566.1	126190	61921	128800	105637	37881.6	130693	109191	103550	114478	14322.8
	YP_905352.1	MUL_1323		hypothetical protein	10	0.708614	0.026757	1.07778	0.43663	0.8597	0.117818	0.919414	0.427508	1	1	52.94	146763	129956	124867	133862	11458.7	85421.2	85720	113429	94856.6	16084.5	161297	145121	126402	144273	17462.8	118389	124760	102095	115081	11689.2	140601	123633	104989	123075	17812.6
	YP_905354.1	MUL_1328		hypothetical protein	10	0.708403	0.000242336	0.960346	0.121787	0.919945	0.00641823	1.04642	0.144477	12	12	779.45	3.5836e+06	3.56073e+06	3.73047e+06	3.62493e+06	92106.2	2.48133e+06	2.69871e+06	2.52371e+06	2.56792e+06	115233	3.52345e+06	3.53969e+06	3.38044e+06	3.48119e+06	87630.7	3.33799e+06	3.36091e+06	3.30532e+06	3.33474e+06	27938.1	3.88144e+06	3.85682e+06	3.6414e+06	3.79322e+06	132051
	YP_905360.1	MUL_1335	glnA2	glutamine synthetase GlnA2	7	0.959327	0.648687	1.07604	0.362732	1.07763	0.479748	1.18547	0.0644257	7	7	427.95	1.35095e+06	1.64044e+06	1.30739e+06	1.43292e+06	181029	1.38702e+06	1.46469e+06	1.27222e+06	1.37464e+06	96829.9	1.52743e+06	1.51937e+06	1.57886e+06	1.54189e+06	32271.2	1.61594e+06	1.66516e+06	1.35139e+06	1.54416e+06	168750	1.69526e+06	1.68519e+06	1.7156e+06	1.69868e+06	15493.2
	YP_905381.1	MUL_1364	add	adenosine deaminase (EC:3.5.4.4)	7	0.873846	0.0478163	0.856216	0.0144227	0.875155	0.0389986	0.922961	0.0892088	8	8	525.31	6.34576e+06	5.7407e+06	5.97377e+06	6.02008e+06	305178	5.59872e+06	5.28824e+06	4.89489e+06	5.26062e+06	352726	5.30528e+06	5.22472e+06	4.93347e+06	5.15449e+06	195600	5.39413e+06	5.48907e+06	4.92231e+06	5.2685e+06	303549	5.44066e+06	5.45247e+06	5.77575e+06	5.55629e+06	190149
	YP_905382.1	MUL_1365	deoA	thymidine phosphorylase (EC:2.4.2.4)	7	0.888589	0.492412	0.999173	0.995192	1.01583	0.922609	0.970095	0.837499	1	1	36.97	84463.1	118995	131559	111673	24387	86679.5	95389.6	115624	99231	14849.7	114938	105473	114329	111580	5297.47	117052	128135	95134.9	113440	16793.8	107127	98790.1	119081	108333	10199.1
	YP_905383.1	MUL_1366	cdd	cytidine deaminase (EC:3.5.4.5)	7	1.15957	0.186758	1.69085	0.00160341	1.29742	0.103854	1.37216	0.121435	1	1	89.77	121740	149155	112158	127685	19201.5	135276	155214	153689	148060	11097	217581	220767	209337	215895	5898.7	175750	183801	137429	165660	24777.9	202966	189873	132773	175204	37325.3
	YP_905386.1	MUL_1369	sdhA	succinate dehydrogenase flavoprotein subunit (EC:1.3.5.1)	7	1.26569	0.0144249	1.47371	0.00142724	1.54136	0.0034583	1.48057	0.000941088	7	7	343.45	739331	844032	846443	809935	61156.8	992289	1.10132e+06	981776	1.02513e+06	66193.2	1.15443e+06	1.16538e+06	1.26103e+06	1.19361e+06	58640.1	1.35239e+06	1.25292e+06	1.1399e+06	1.2484e+06	106316	1.16804e+06	1.17636e+06	1.2531e+06	1.19917e+06	46895.3
	YP_905391.1	MUL_1374	xthA	exodeoxyribonuclease III protein XthA	2	1.05446	0.700824	1.23015	0.0742884	1.40744	0.276533	1.58024	0.0384131	1	1	24.48	41220.4	49283.9	39029.1	43177.8	5400.35	49514	51034.7	36039.4	45529.4	8253.66	57166.3	54240.1	47939.3	53115.2	4715.25	77946.1	70497.6	33867	60770.2	23594.7	83146.3	57983.2	63564.4	68231.3	13214.8
	YP_905392.1	MUL_1376	def	peptide deformylase (EC:3.5.1.88)	2	0.882894	0.188614	1.01444	0.818268	0.978657	0.777451	1.01985	0.847874	3	3	231.76	1.54963e+06	1.78686e+06	1.8471e+06	1.72787e+06	157266	1.4743e+06	1.70054e+06	1.40173e+06	1.52552e+06	155853	1.82724e+06	1.66925e+06	1.76197e+06	1.75282e+06	79393.3	1.78523e+06	1.75891e+06	1.52882e+06	1.69099e+06	141053	1.73567e+06	1.53245e+06	2.01836e+06	1.76216e+06	244037
	YP_905394.1	MUL_1378		tuberculin related peptide	3	1.33175	0.435833	1.33165	0.464196	1.05455	0.897117	1.11067	0.792546	1	1	41.72	123348	28835.7	167032	106405	70639	143714	138906	142494	141705	2499.11	159055	110631	155398	141695	26963.8	106737	97130.7	132762	112210	18435.4	108366	108894	137284	118181	16545.7
	YP_905395.1	MUL_1379	sodC	periplasmic superoxide dismutase [Cu-Zn] SodC	0	0.962261	0.601136	1.18742	0.0147439	1.22882	0.202806	1.35116	0.0541757	1	1	126.34	378299	359005	367339	368214	9676.77	317680	399146	346130	354318	41345.7	405717	450163	455801	437227	27433.8	427672	371884	557847	452468	95428.9	439316	461397	591836	497517	82425.9
	YP_905401.1	MUL_1385	pssA	CDP-diacylglycerol--serine O-phosphatidyltransferase PssA	1	1.22518	0.0343425	1.05084	0.533542	0.992183	0.923686	1.06374	0.533031	1	1	30.67	106586	132901	114078	117855	13558.1	149057	138582	145542	144394	5331.22	124461	130505	116575	123847	6985.25	113535	125872	111394	116934	7814.58	112294	124650	139158	125367	13446.1
	YP_905402.1	MUL_1386	psd	phosphatidylserine decarboxylase (EC:4.1.1.65)	1	1.31772	0.0620369	1.14251	0.345641	1.0422	0.753482	1.01986	0.87571	5	4	240.86	616934	590569	413655	540386	110541	748693	706951	680592	712079	34339.1	669818	554920	627458	617399	58105.7	575915	594836	518817	563189	39575.2	561154	557825	534369	551116	14598.3
	YP_905407.1	MUL_1393	groEL	chaperonin GroEL	0	0.884544	0.0390547	0.920242	0.0884597	0.852642	0.0155315	0.872103	0.0194512	47	46	4900.75	7.52222e+08	8.28401e+08	8.37569e+08	8.06064e+08	4.68535e+07	6.88587e+08	7.39397e+08	7.11012e+08	7.12999e+08	2.54629e+07	7.58684e+08	7.25712e+08	7.40925e+08	7.41774e+08	1.65027e+07	6.76073e+08	7.10109e+08	6.75669e+08	6.87284e+08	1.97683e+07	7.0941e+08	6.97253e+08	7.02249e+08	7.02971e+08	6.11071e+06
	YP_905425.1	MUL_1414	echA2	enoyl-CoA hydratase (EC:4.2.1.17)	1	0.814595	0.111725	0.836435	0.0526169	1.03651	0.609033	1.01195	0.83767	2	2	83.61	848290	864265	942032	884862	50150.8	590692	720223	851499	720804	130404	757099	656009	807281	740130	77050.3	816114	962617	972784	917172	87665.7	824183	904614	957518	895438	67139.1
	YP_905433.1	MUL_1428	folD	bifunctional 5,10-methylene-tetrahydrofolate dehydrogenase/5,10-methylene-tetrahydrofolate cyclohydrolase	7	0.77891	0.00136428	0.772333	0.00197211	0.751064	0.00147335	0.742574	0.00157105	11	11	848.98	7.57485e+06	8.13954e+06	8.1552e+06	7.95653e+06	330641	6.42153e+06	6.06605e+06	6.1047e+06	6.19743e+06	195038	6.40521e+06	6.18772e+06	5.84235e+06	6.14509e+06	283840	6.30371e+06	5.87983e+06	5.74405e+06	5.97586e+06	291931	5.71005e+06	5.73102e+06	6.28387e+06	5.90831e+06	325409
	YP_905440.1	MUL_1436		methyltransferase	7	0.788496	0.0338507	1.13955	0.210281	1.01959	0.856879	1.08588	0.358109	2	2	64.93	237897	271483	298080	269154	30159	212898	204312	219470	212227	7601.09	299845	279174	341125	306714	31541.7	250731	316686	255862	274426	36688	266650	295726	314433	292270	24078.2
	YP_905441.1	MUL_1437	metX	homoserine O-acetyltransferase (EC:2.3.1.31)	7	0.728068	0.231592	0.891376	0.611385	0.630992	0.150124	0.555738	0.0961636	2	2	107.67	29508.8	58281.9	55836.6	47875.8	15953.2	35599.8	35565.3	33405.4	34856.8	1257.08	43616.6	45772.5	38636.9	42675.3	3659.74	37676	26668.2	26283.4	30209.2	6469.32	32036.1	27423.2	20359.9	26606.4	5880.79
	YP_905442.1	MUL_1438	metC	O-acetylhomoserine aminocarboxypropyltransferase (EC:2.5.1.49)	7	1.26022	0.189121	0.872335	0.471218	0.800626	0.279253	0.776799	0.234565	8	8	661.44	5.78478e+06	9.45656e+06	9.99316e+06	8.4115e+06	2.29057e+06	1.13381e+07	1.05451e+07	9.91793e+06	1.06004e+07	711701	7.2885e+06	7.83941e+06	6.88503e+06	7.33765e+06	479089	7.14351e+06	6.68086e+06	6.37904e+06	6.73447e+06	385045	6.67468e+06	6.08096e+06	6.84651e+06	6.53405e+06	401683
	YP_905444.1	MUL_1441	trpS	tryptophanyl-tRNA synthetase (EC:6.1.1.2)	2	0.723938	0.0029122	0.784518	0.0126431	0.999693	0.998749	1.00502	0.95307	2	2	113.1	494398	512462	452803	486555	30593.2	348472	372550	335683	352235	18719.5	389630	406041	349461	381711	29109.1	597226	548628	313362	486405	151817	493813	426559	546614	488995	60172.2
	YP_905454.1	MUL_1456	esxN_1	EsaT-6 like protein EsxN_1	3	0.947263	0.601516	1.61374	0.00358249	1.14438	0.442816	1.00311	0.976672	4	1	436	258553	198750	233212	230172	30017.7	242670	210466	200963	218033	21859.1	397422	372015	344872	371437	26280	284537	195035	310639	263404	60630.1	225415	207815	259434	230888	26241.1
	YP_905461.1	MUL_1465	cysK1	cysteine synthase A CysK1	7	1.14321	0.254135	0.736783	0.0610951	0.754515	0.0721442	0.783226	0.11365	9	9	631.53	2.63297e+06	3.66208e+06	3.57858e+06	3.29121e+06	571581	3.73385e+06	3.9986e+06	3.55518e+06	3.76254e+06	223095	2.52866e+06	2.42321e+06	2.32286e+06	2.42491e+06	102915	2.51043e+06	2.5401e+06	2.39928e+06	2.48327e+06	74233.5	2.361e+06	2.57334e+06	2.79895e+06	2.57776e+06	219011
	YP_905463.1	MUL_1467	mez	malate dehydrogenase	3	0.612703	0.00319596	0.863297	0.153035	1.03669	0.738258	1.02271	0.7335	3	3	84.22	953490	1.17574e+06	1.04521e+06	1.05815e+06	111689	658561	649418	637008	648329	10817.9	941843	983962	814678	913494	88130.9	1.11422e+06	1.23841e+06	938256	1.09696e+06	150822	1.06752e+06	1.07047e+06	1.10855e+06	1.08218e+06	22881.1
	YP_905477.2	MUL_1484	acn	aconitate hydratase (EC:4.2.1.3)	7	0.516237	2.08043e-05	0.822322	0.0019977	1.07383	0.0252553	1.0673	0.0245388	27	26	1967.42	2.83379e+07	2.68757e+07	2.67354e+07	2.73163e+07	887483	1.45936e+07	1.39676e+07	1.37439e+07	1.41017e+07	440427	2.26186e+07	2.31377e+07	2.16321e+07	2.24628e+07	764834	2.90817e+07	2.90464e+07	2.98714e+07	2.93332e+07	466483	2.92877e+07	2.89492e+07	2.92275e+07	2.91548e+07	180597
	YP_905478.1	MUL_1485		hypothetical protein	3	0.684091	0.00344558	1.03077	0.697782	0.858952	0.0453597	1.0254	0.669849	1	1	45.09	122310	140389	142317	135005	11036.5	97339.6	88594.7	91132.8	92355.7	4498.87	144283	149075	124122	139160	13241.9	112343	118234	117312	115963	3168.99	141516	143084	130704	138435	6741.15
	YP_905481.1	MUL_1488	moxR1	transcriptional regulatory protein, MoxR1	9	0.924241	0.106565	0.974965	0.586001	0.953247	0.281088	1.03198	0.402788	22	21	1679.55	3.50314e+07	3.8258e+07	3.43271e+07	3.58722e+07	2.09601e+06	3.41546e+07	3.2649e+07	3.26599e+07	3.31545e+07	866138	3.66688e+07	3.47339e+07	3.35196e+07	3.49741e+07	1.58826e+06	3.47892e+07	3.47844e+07	3.30114e+07	3.4195e+07	1.02503e+06	3.73304e+07	3.66359e+07	3.70919e+07	3.70194e+07	352892
	YP_905482.1	MUL_1489		hypothetical protein	10	1.28146	0.00627289	1.51487	0.00110326	1.23771	0.0253772	1.28969	0.0042419	3	3	142.3	267579	247703	279778	265020	16189.8	326576	360784	331476	339612	18498.2	391120	427877	385418	401472	23044.5	358362	318430	307265	328019	26864.2	357288	342613	325480	341794	15919.8
	YP_905483.1	MUL_1490		hypothetical protein	3	1.41751	0.0132486	1.44321	0.00357875	1.19833	0.154037	1.36536	0.000558766	1	1	41.19	110100	109043	103336	107493	3638.93	135462	171228	150427	152372	17962.3	164613	160413	140380	155135	12949.8	130716	107208	148513	128812	20718.1	151105	140264	148930	146766	5735.15
	YP_905484.1	MUL_1491	fabG1	3-oxoacyl-[acyl-carrier protein] reductase, FabG1	1	0.752123	0.00859926	0.929515	0.272781	0.906359	0.157049	0.949362	0.425256	11	10	780.97	8.32307e+06	9.53256e+06	9.83643e+06	9.23069e+06	800569	6.90678e+06	7.15444e+06	6.76662e+06	6.94261e+06	196375	8.96862e+06	8.5664e+06	8.20517e+06	8.58006e+06	381906	8.64056e+06	8.01946e+06	8.43893e+06	8.36631e+06	316855	8.66694e+06	9.24211e+06	8.38073e+06	8.76326e+06	438692
	YP_905485.1	MUL_1492	inhA	enoyl-(acyl carrier protein) reductase (EC:1.3.1.10)	1	0.640261	0.000110219	0.843991	0.00141693	0.858041	0.0159958	0.91329	0.0115296	12	10	852.4	3.59026e+07	3.65334e+07	3.4484e+07	3.564e+07	1.04962e+06	2.39495e+07	2.19641e+07	2.25431e+07	2.28189e+07	1.02102e+06	3.032e+07	3.05571e+07	2.93623e+07	3.00798e+07	632605	3.25864e+07	3.03878e+07	2.87675e+07	3.05806e+07	1.91672e+06	3.21584e+07	3.32467e+07	3.22438e+07	3.25496e+07	605153
	YP_905491.1	MUL_1499		hypothetical protein	3	1.27159	0.00354467	1.28238	0.00892715	1.21752	0.0108878	1.26391	0.0126521	4	4	206.36	802444	751829	698752	751008	51850.5	983508	940887	940527	954974	24711.6	1.02123e+06	961180	906825	963077	57224.3	905880	883617	953616	914371	35763.4	978900	879353	989366	949207	60720.9
	YP_905500.1	MUL_1509		hypothetical protein	10	0.611667	0.0187699	0.595508	0.0203936	0.705366	0.080645	0.831954	0.17474	2	2	134.82	473472	413480	333708	406887	70114.8	263282	233951	249405	248879	14672.4	261550	258451	206913	242305	30689.3	325732	223693	311588	287004	55283.4	350049	320508	344977	338511	15796.1
	YP_905516.1	MUL_1532	ileS	isoleucyl-tRNA synthetase (EC:6.1.1.5)	2	0.878703	0.722403	1.35524	0.279961	1.36747	0.283981	1.8428	0.082441	2	2	104.95	51492.1	33129.6	19348.6	34656.8	16126.1	42225.7	23708.6	25424.6	30453	10231.5	49011	40601.1	51292.7	46968.2	5630.91	50820.1	38643.8	52712.7	47392.2	7635.23	73593.9	71269.3	46733.5	63865.6	14882.3
	YP_905519.1	MUL_1536	ansA	L-aparaginase AnsA	7	0.573335	0.000501003	1.09775	0.166886	0.859495	0.203491	0.924143	0.345286	4	4	200.59	413360	360204	391178	388247	26698.7	214592	222731	230464	222596	7937.05	458076	416844	403675	426199	28381.1	386467	340023	274601	333697	56200.7	404289	332589	339511	358796	39550
	YP_905525.1	MUL_1543		ketoacyl reductase	1	1.10849	0.15547	1.03391	0.637968	0.97568	0.738188	0.959777	0.551235	4	4	221.18	1.75497e+06	2.16404e+06	2.06587e+06	1.99496e+06	213551	2.23431e+06	2.20409e+06	2.19576e+06	2.21138e+06	20286.5	2.0814e+06	2.13833e+06	1.96807e+06	2.0626e+06	86674.7	1.99497e+06	2.00947e+06	1.83489e+06	1.94644e+06	96881.8	1.90132e+06	1.91902e+06	1.92381e+06	1.91472e+06	11842.6
	YP_905526.1	MUL_1544		hypothetical protein	10	0.788182	0.00718432	0.906493	0.11695	0.898264	0.152943	0.867778	0.0280528	4	4	297.53	8.30171e+06	9.05323e+06	9.49389e+06	8.94961e+06	602808	7.29436e+06	7.05393e+06	6.81346e+06	7.05392e+06	240454	8.5199e+06	8.11129e+06	7.7071e+06	8.11276e+06	406400	8.31265e+06	8.5204e+06	7.28429e+06	8.03911e+06	661895	7.6789e+06	7.8394e+06	7.78052e+06	7.76627e+06	81196.1
	YP_905529.1	MUL_1547	plsB1	glycerol-3-phosphate acyltransferase (EC:2.3.1.15)	1	1.19655	0.350606	1.26161	0.215928	1.59238	0.0610654	1.52654	0.0481926	3	3	211.91	553580	363428	317396	411468	125206	458380	541899	476750	492343	43888.7	499903	515683	541755	519114	21135.6	719126	712426	534082	655212	104955	634823	579041	670500	628121	46096.5
	YP_905531.1	MUL_1549		hypothetical protein	10	0.63666	0.00330515	0.825025	0.047083	0.89835	0.296805	0.906204	0.170408	3	3	229.14	1.19356e+06	1.00679e+06	1.02062e+06	1.07366e+06	104068	673320	715321	662029	683557	28081.9	927721	896783	832884	885796	48364	1.01086e+06	829873	1.05284e+06	964523	118484	962081	979539	977244	972955	9486.52
	YP_905532.1	MUL_1550	ilvA	threonine dehydratase (EC:4.3.1.19)	7	0.605206	0.000710503	0.744099	0.00148528	0.898484	0.130577	1.01558	0.778686	5	5	163.06	935500	1.0016e+06	904633	947246	49541.3	628423	547101	544313	573279	47776.3	728198	701099	685237	704845	21724.3	811140	807406	934709	851085	72444.6	915357	1.04136e+06	929279	962000	69082.3
	YP_905537.1	MUL_1555	treX	maltooligosyltrehalose synthase TreX	7	0.86178	0.811325	1.74515	0.24499	1.06746	0.903637	1.24547	0.742548	1	1	29.94	3861.53	1168.53	685.897	1905.32	1711.23	1881.78	1043.22	2000.9	1641.97	521.94	3779.05	3521.33	2674.82	3325.07	577.689	1816.23	2010.18	2275.13	2033.85	230.362	3882.31	2429.19	807.575	2373.03	1538.14
	YP_905543.1	MUL_1561	bioD	dithiobiotin synthetase (EC:6.3.3.3)	7	0.609814	0.0490467	1.14652	0.64852	1.19853	0.222471	1.23502	0.285178	1	1	55.51	25250.2	34478.5	27902.6	29210.5	4751.13	13359.3	16514.7	23564.8	17812.9	5225.17	30860.5	20688.1	48922.9	33490.5	14299.9	36435.3	39231.1	29362.3	35009.6	5086.5	35329.9	28078.6	44818.3	36075.6	8394.76
	YP_905554.1	MUL_1572	hisD	histidinol dehydrogenase (EC:1.1.1.23)	7	0.538559	0.000135567	0.805803	0.0037809	0.767879	0.00359327	0.797481	0.004764	6	5	253.61	1.02539e+06	1.12246e+06	1.05419e+06	1.06735e+06	49854.1	537834	594985	591674	574831	32083.1	823055	874624	882540	860073	32301.9	841542	853978	763264	819595	49178.1	892312	855171	806089	851191	43249.2
	YP_905558.1	MUL_1576	hisA	phosphoribosyl isomerase A (EC:5.3.1.16)	7	0.70741	0.00527261	0.939466	0.240779	0.918946	0.2272	0.97511	0.628301	7	7	439.57	3.74117e+06	4.08449e+06	4.34767e+06	4.05778e+06	304135	2.86364e+06	3.08948e+06	2.65842e+06	2.87051e+06	215610	3.87185e+06	3.80232e+06	3.76227e+06	3.81214e+06	55447	4.02696e+06	3.60453e+06	3.55515e+06	3.72888e+06	259322	4.1094e+06	3.92181e+06	3.83913e+06	3.95678e+06	138485
	YP_905559.1	MUL_1577	impA	inositol-monophosphatase ImpA	7	0.782948	0.00317703	1.0721	0.230317	0.92101	0.454097	0.989887	0.543552	2	2	92.8	214808	215274	215769	215284	480.417	181270	168658	155740	168556	12764.9	246909	209835	235672	230806	19010.2	187009	238107	169720	198278	35559.2	206960	214236	218124	213106	5666.89
	YP_905565.1	MUL_1588	bcpB	peroxidoxin BcpB	0	0.540065	0.00491915	0.906894	0.338468	0.806563	0.0763453	0.888223	0.249179	3	3	99.18	1.28483e+06	1.60562e+06	1.68966e+06	1.5267e+06	213644	858611	791027	823924	824520	33795.9	1.37907e+06	1.46287e+06	1.31174e+06	1.38456e+06	75713.6	1.23642e+06	1.25523e+06	1.2025e+06	1.23138e+06	26723.4	1.30264e+06	1.40156e+06	1.36397e+06	1.35605e+06	49933.4
	YP_905568.1	MUL_1591	trpC	indole-3-glycerol-phosphate synthase (EC:4.1.1.48)	7	0.768392	3.34965e-05	0.965365	0.0293423	0.983105	0.4943	0.984356	0.766413	9	9	503.17	2.87299e+06	2.94967e+06	2.918e+06	2.91355e+06	38535.6	2.20894e+06	2.22047e+06	2.28685e+06	2.23875e+06	42051.6	2.83688e+06	2.82957e+06	2.77148e+06	2.81264e+06	35837.6	2.97002e+06	2.86642e+06	2.75654e+06	2.86433e+06	106752	3.05912e+06	2.95339e+06	2.59142e+06	2.86797e+06	245269
	YP_905569.1	MUL_1592	trpB	tryptophan synthase subunit beta (EC:4.2.1.20)	7	0.890254	0.0368036	0.881328	0.0235598	0.922864	0.220468	1.02165	0.544811	5	5	389.57	1.30822e+06	1.45614e+06	1.36033e+06	1.3749e+06	75030	1.222e+06	1.26439e+06	1.18563e+06	1.22401e+06	39420.4	1.21186e+06	1.23752e+06	1.18583e+06	1.21174e+06	25842.8	1.27355e+06	1.3684e+06	1.16458e+06	1.26884e+06	101993	1.42493e+06	1.38241e+06	1.40663e+06	1.40466e+06	21328.3
	YP_905570.1	MUL_1593	trpA	tryptophan synthase subunit alpha (EC:4.2.1.20)	7	0.83443	0.0821531	1.02383	0.786201	0.974877	0.772713	1.02883	0.734505	8	6	412.55	3.28719e+06	4.11469e+06	4.10088e+06	3.83425e+06	473818	3.2541e+06	3.18195e+06	3.16218e+06	3.19941e+06	48384.6	3.76416e+06	4.23819e+06	3.77455e+06	3.92563e+06	270735	3.68354e+06	4.01956e+06	3.51067e+06	3.73792e+06	258765	4.02003e+06	4.12705e+06	3.68726e+06	3.94478e+06	229350
	YP_905574.1	MUL_1598	pykA	pyruvate kinase (EC:2.7.1.40)	7	0.88126	0.000638902	0.907832	0.0327171	0.878196	0.0112638	0.938578	0.0129004	18	18	1559.39	1.55771e+07	1.50262e+07	1.52845e+07	1.5296e+07	275590	1.36778e+07	1.33998e+07	1.33616e+07	1.34797e+07	172619	1.45759e+07	1.39252e+07	1.31574e+07	1.38862e+07	710073	1.41891e+07	1.32013e+07	1.29082e+07	1.34328e+07	671108	1.46567e+07	1.42428e+07	1.41698e+07	1.43564e+07	262594
	YP_905581.1	MUL_1608		two-component system transcriptional regulator	9	0.678189	0.00244601	0.767082	0.00529788	0.808472	0.0107504	0.806983	0.0103701	11	11	790.37	1.83567e+07	2.11287e+07	2.01521e+07	1.98792e+07	1.40604e+06	1.42586e+07	1.35704e+07	1.26166e+07	1.34818e+07	824574	1.56364e+07	1.52283e+07	1.48822e+07	1.52489e+07	377542	1.58377e+07	1.6537e+07	1.58406e+07	1.60717e+07	402928	1.64497e+07	1.60005e+07	1.56762e+07	1.60421e+07	388456
	YP_905584.1	MUL_1612	rpsA	30S ribosomal protein S1	2	1.12963	0.0233696	1.03065	0.340428	0.995629	0.915791	1.00584	0.895617	15	14	1003.62	7.51319e+06	8.21036e+06	7.60163e+06	7.77506e+06	379564	8.86395e+06	9.04259e+06	8.4423e+06	8.78295e+06	308234	8.00164e+06	8.05843e+06	7.97997e+06	8.01335e+06	40514.7	7.76879e+06	8.08605e+06	7.3684e+06	7.74108e+06	359627	8.02103e+06	8.09713e+06	7.34316e+06	7.82044e+06	415081
	YP_905587.1	MUL_1615		hypothetical protein	10	0.878212	0.395246	0.863592	0.265429	0.90528	0.497682	0.982946	0.876111	2	2	45.56	74675.1	80017.8	59863.8	71518.9	10441.1	73992	64188.2	50246.1	62808.8	11932.9	63160.9	68818.5	53310.1	61763.2	7848.07	78109.3	55805.4	60319.2	64744.6	11792.1	65869.6	78675.6	66352.4	70299.2	7258.19
	YP_905593.1	MUL_1621		hypothetical protein	10	1.31184	0.00984201	1.74369	0.00050247	1.18158	0.142475	1.21129	0.0784049	5	5	270.65	832102	662193	759757	751351	85265.5	962678	1.00282e+06	991462	985652	20690	1.27878e+06	1.35467e+06	1.29692e+06	1.31012e+06	39630.6	992952	799869	870532	887784	97690.7	985523	918632	826145	910100	80030.9
	YP_905600.1	MUL_1629	rplT	50S ribosomal protein L20	2	0.685397	8.13513e-05	0.848739	0.000291556	0.879858	0.031137	1.04163	0.500145	2	2	80.61	417543	409151	416927	414540	4677.43	275766	277537	299071	284125	12974.5	357505	355182	342822	351836	7892.86	359340	393072	341798	364737	26059.9	443258	464925	387215	431799	40101.9
	YP_905614.1	MUL_1645	argJ	bifunctional ornithine acetyltransferase/N-acetylglutamate synthase protein (EC:2.3.1.35 2.3.1.1)	7	0.606742	0.0029831	1.06453	0.384157	0.964815	0.588762	0.97797	0.700698	7	7	411.94	3.13789e+06	2.63782e+06	2.80774e+06	2.86115e+06	254278	1.91721e+06	1.69177e+06	1.59896e+06	1.73598e+06	163667	2.98963e+06	3.27446e+06	2.87324e+06	3.04578e+06	206421	2.9132e+06	2.60603e+06	2.76221e+06	2.76048e+06	153594	2.79693e+06	2.72677e+06	2.87066e+06	2.79812e+06	71955.2
	YP_905615.1	MUL_1646	argB	acetylglutamate kinase (EC:2.7.2.8)	7	1.32416	0.460454	0.770819	0.613755	1.27622	0.55029	1.22446	0.598904	1	1	40.1	46084	15317.3	16623.5	26008.3	17398.4	31680.1	32346.2	39290.7	34439	4214.88	17774.6	14095	28273.4	20047.7	7357.44	35928	39342.4	24306.5	33192.3	7882.45	34040.5	33558.4	27939.2	31846	3391.96
	YP_905619.1	MUL_1650	argG	argininosuccinate synthase (EC:6.3.4.5)	7	1.08006	0.6729	0.921295	0.672146	0.820438	0.360597	0.893406	0.567988	6	6	301.04	1.35026e+06	891189	786998	1.00948e+06	299684	1.16167e+06	1.08838e+06	1.02085e+06	1.0903e+06	70432.3	930099	893634	966357	930030	36361.3	833077	878862	772714	828218	53240.4	894828	915731	895071	901876	11998.7
	YP_905620.1	MUL_1651	argH	argininosuccinate lyase (EC:4.3.2.1)	7	0.675654	0.00445203	0.9451	0.394467	1.07554	0.364467	1.12308	0.0897504	8	8	757.77	3.22624e+06	2.80604e+06	2.71249e+06	2.91492e+06	273639	1.9579e+06	1.90244e+06	2.04811e+06	1.96948e+06	73521	2.67406e+06	2.72617e+06	2.86445e+06	2.75489e+06	98388.4	3.30897e+06	3.25231e+06	2.84409e+06	3.13512e+06	253629	3.24177e+06	3.33557e+06	3.24376e+06	3.2737e+06	53590.7
	YP_905626.1	MUL_1661		hypothetical protein	10	1.00965	0.967701	1.00585	0.980195	1.07938	0.76524	1.19184	0.502193	1	1	35.69	81249.4	182255	158516	140674	52813.8	129795	156784	139513	142030	13669.4	132866	153965	137658	141496	11060.7	120973	179814	154732	151840	29526.6	152469	142644	207865	167660	35164.1
	YP_905632.1	MUL_1668	tyrS	tyrosyl-tRNA synthetase (EC:6.1.1.1)	2	0.620784	8.39277e-05	0.873196	0.00878822	0.936347	0.0902282	1.00738	0.67551	3	3	185.28	1.02937e+06	1.01444e+06	1.05439e+06	1.03273e+06	20187.4	607068	636532	679714	641105	36538.3	876920	877027	951391	901779	42965.3	913316	986589	1.00109e+06	966998	47051.6	1.03581e+06	1.06345e+06	1.02179e+06	1.04035e+06	21194.1
	YP_905640.1	MUL_1680		hypothetical protein	10	0.882563	0.219705	1.16124	0.133561	1.12105	0.244117	1.35851	0.00839514	2	2	106.11	249187	198893	205488	217856	27332.9	207734	182850	186231	192272	13496.7	271692	249927	237328	252982	17384.7	266285	236127	230273	244228	19324.9	290624	295090	302169	295961	5821.64
	YP_905641.1	MUL_1681		phosphatase	7	1.01801	0.742124	1.24792	0.00730659	1.25222	0.156571	1.2462	0.0107618	3	3	78.38	463775	542720	494442	500312	39798.5	487838	525307	514820	509321	19330.3	620466	611282	641299	624349	15380.5	704131	685911	489460	626501	119030	620522	599479	650467	623489	25623
	YP_905644.1	MUL_1684	ppnK	inorganic polyphosphate/ATP-NAD kinase (EC:2.7.1.23)	7	0.594926	0.126928	1.47782	0.153014	0.991503	0.967009	1.05647	0.815683	1	1	37.94	56463	29423.4	38412.4	41432.9	13770.6	20729.7	21363.2	31855.7	24649.5	6248.76	65686	72215.6	45789.6	61230.4	13764.9	41969.3	39299.3	41974.1	41080.9	1542.91	53334.5	41603.3	36379.8	43772.5	8682.97
	YP_905651.1	MUL_1691		O-methyltransferase	7	1.16658	0.201621	1.66594	0.00799397	1.31851	0.0182286	1.39964	0.002165	1	1	49.53	72414.5	72437.4	60850.7	68567.6	6682.97	70105.4	77856.7	92007.3	79989.8	11105.7	100132	129394	113161	114229	14660.5	93694.5	95360.6	82165.6	90406.9	7185.65	95083.3	95767.7	97059.2	95970.1	1003.37
	YP_905679.1	MUL_1723	gabT	4-aminobutyrate aminotransferase (EC:2.6.1.19)	7	0.704266	0.00405635	0.830622	0.0235536	0.778662	0.0277275	0.789644	0.0112365	10	10	475.54	3.18233e+06	3.1805e+06	3.65004e+06	3.33762e+06	270566	2.4647e+06	2.28013e+06	2.30689e+06	2.35057e+06	99741.7	2.76768e+06	2.82322e+06	2.72601e+06	2.7723e+06	48772.7	2.48845e+06	2.9006e+06	2.40759e+06	2.59888e+06	264408	2.66513e+06	2.64856e+06	2.59291e+06	2.63554e+06	37830.2
	YP_905681.1	MUL_1725	secD	preprotein translocase subunit SecD	3	1.58289	0.00128014	1.64148	0.000814414	1.33285	0.046534	1.4323	0.00335556	2	2	123.18	231100	197169	245599	224623	24856.3	342810	354867	368988	355555	13102.5	379554	370291	356298	368714	11707.7	311835	256630	329700	299388	38092.1	333716	315287	316179	321727	10392.1
	YP_905683.1	MUL_1727		ABC-type dipeptide transport system, periplasmic component	3	1.02329	0.805244	1.16183	0.250193	1.00274	0.982187	1.04171	0.665309	5	5	164.19	461037	371171	357924	396711	56100.8	419682	419179	378995	405952	23346.7	509754	480213	392768	460912	60834.5	462302	361707	369384	397798	55994.3	437354	387197	415224	413258	25136.6
	YP_905684.1	MUL_1728	apt	adenine phosphoribosyltransferase (EC:2.4.2.7)	7	0.743872	0.0555659	0.715425	0.0411697	0.699487	0.0407191	0.647394	0.0219005	3	2	82.13	403828	561788	477770	481129	79033.1	349649	370593	353453	357898	11157	355951	343702	332981	344211	11493.7	338561	364004	307064	336543	28523.5	328594	309155	296690	311480	16078.7
	YP_905686.1	MUL_1730	ppiB	peptidyl-prolyl cis-trans isomerase B PpiB	2	1.02478	0.537628	1.17493	0.091142	0.867957	0.0172767	0.961391	0.217386	3	3	194.86	737789	678521	701759	706023	29862.8	684883	746531	739136	723516	33661.3	865076	898292	725211	829526	91853.3	584542	612505	641345	612797	28402.3	675687	668342	692263	678764	12253.9
	YP_905688.1	MUL_1732	hisS	histidyl-tRNA synthetase (EC:6.1.1.21)	2	0.95188	0.711397	1.22224	0.120919	1.21997	0.290192	1.25683	0.0892289	2	2	105.6	65248.3	95678.8	83392.6	81439.9	15308.9	76591	85521.7	70450.5	77521.1	7578.52	102707	94386.6	101524	99539	4501.1	103397	117395	77271	99354.4	20365.2	102221	97072	107775	102356	5353
	YP_905694.1	MUL_1741		hypothetical protein	10	0.732639	0.0321773	0.848507	0.0275378	0.82996	0.0227223	0.994044	0.949612	2	2	101.62	170231	179843	157531	169202	11191.4	148879	111233	111780	123964	21578.8	150806	137300	142601	143569	6804.72	149577	134004	137711	140431	8134.96	149698	160357	194527	168194	23419.5
	YP_905696.1	MUL_1743	aspS	aspartyl-tRNA synthetase (EC:6.1.1.12)	2	0.778085	0.0448875	0.983895	0.817584	1.0125	0.882286	1.17461	0.132839	3	3	152.33	512587	475248	416042	467959	48683.3	405485	327959	358892	364112	39025.4	473861	436273	471134	460422	20958.9	514463	430812	476150	473808	41874.7	601586	559176	488242	549668	57267
	YP_905706.1	MUL_1754	alaS	alanyl-tRNA synthetase (EC:6.1.1.7)	2	1.03615	0.411012	1.11157	0.112838	1.0313	0.567641	1.01523	0.58637	13	13	880.59	2.89563e+06	2.98445e+06	3.0982e+06	2.99276e+06	101537	3.28276e+06	3.09152e+06	2.92853e+06	3.10094e+06	177306	3.59652e+06	3.32071e+06	3.06277e+06	3.32667e+06	266927	3.04255e+06	3.34563e+06	2.87112e+06	3.08643e+06	240276	3.11971e+06	2.94691e+06	3.04839e+06	3.03834e+06	86835.9
	YP_905710.1	MUL_1759	aroF	chorismate synthase (EC:4.2.3.5)	7	0.748821	0.0030757	0.993935	0.820978	0.907059	0.0395455	0.97848	0.435742	7	7	409.49	1.31277e+06	1.40545e+06	1.4086e+06	1.37561e+06	54441.6	942234	1.07016e+06	1.07786e+06	1.03008e+06	76177.3	1.33971e+06	1.37439e+06	1.38769e+06	1.36726e+06	24769.1	1.30485e+06	1.22109e+06	1.21733e+06	1.24776e+06	49478.3	1.36527e+06	1.3528e+06	1.31995e+06	1.346e+06	23412.8
	YP_905712.1	MUL_1761	aroB	3-dehydroquinate synthase (EC:4.2.3.4)	7	0.789941	0.0118007	1.11414	0.155685	1.11091	0.0514742	1.19564	0.00470275	2	2	98.61	530917	575712	591608	566079	31471.4	451686	410310	479513	447169	34821.9	689239	624779	578059	630692	55825.4	608310	655224	623061	628865	23989.4	679679	663621	687177	676826	12034.5
	YP_905715.1	MUL_1764	pepQ	cytoplasmic peptidase PepQ	7	1.10789	0.152362	1.29262	0.00407493	1.03301	0.345513	1.06174	0.226846	6	6	411.16	1.07173e+06	1.09817e+06	1.17673e+06	1.11555e+06	54613	1.15584e+06	1.35444e+06	1.19743e+06	1.2359e+06	104740	1.42888e+06	1.52602e+06	1.37102e+06	1.44197e+06	78324.2	1.13901e+06	1.13791e+06	1.18018e+06	1.15237e+06	24094.3	1.25668e+06	1.15804e+06	1.13856e+06	1.18442e+06	63328
	YP_905727.1	MUL_1779	pyrR	bifunctional pyrimidine regulatory protein PyrR uracil phosphoribosyltransferase (EC:2.4.2.9)	9	0.521348	0.00479714	0.780133	0.0572541	0.832931	0.193371	0.909674	0.353846	2	2	119.84	245583	283324	213368	247425	35014.4	118257	134664	134063	128995	9304.05	199137	186147	193789	193025	6528.62	205927	235760	176577	206088	29591.7	236717	225344	213168	225076	11776.9
	YP_905728.1	MUL_1780	pyrB	aspartate carbamoyltransferase catalytic subunit (EC:2.1.3.2)	7	0.886782	0.732426	0.91913	0.79854	1.04018	0.904234	1.6166	0.152908	1	1	57.09	25397.9	10027.3	13856.9	16427.3	8001.21	10398	16304.7	16999.7	14567.5	3627.56	17987.1	12711.5	14598	15098.9	2673.24	13380	21238.3	16643.7	17087.3	3947.9	26441.9	32541.8	20685.7	26556.5	5928.91
	YP_905734.1	MUL_1787	mihF	integration host factor MihF	2	0.835455	0.0247881	0.967938	0.480403	0.925359	0.304554	0.912879	0.126824	10	10	591.05	3.8851e+07	4.36798e+07	4.40181e+07	4.2183e+07	2.89052e+06	3.36524e+07	3.7268e+07	3.48055e+07	3.5242e+07	1.84691e+06	4.1814e+07	4.02884e+07	4.03891e+07	4.08305e+07	853241	4.11901e+07	4.10611e+07	3.48519e+07	3.90344e+07	3.6227e+06	4.02957e+07	3.80656e+07	3.71625e+07	3.85079e+07	1.61276e+06
	YP_905736.1	MUL_1789	rpoZ	DNA-directed RNA polymerase subunit omega (EC:2.7.7.6)	2	0.703745	0.0384164	1.14055	0.213766	0.907379	0.369977	0.947578	0.603918	1	1	57.43	481845	558585	656203	565544	87387.1	368706	441537	383754	397999	38448.2	660496	666866	607730	645031	32459.9	521758	528622	489110	513163	21111.6	542927	558179	506585	535897	26506
	YP_905738.1	MUL_1791	metK	S-adenosylmethionine synthetase (EC:2.5.1.6)	7	0.778099	0.076369	0.785639	0.0772315	0.881349	0.393619	0.994459	0.9505	4	4	190.21	578598	507911	431991	506167	73319.4	355501	428143	397900	393848	36490.1	432654	384638	375700	397664	30629.7	449196	525060	364071	446109	80539	507824	496956	505305	503362	5688.96
	YP_905749.1	MUL_1802	fmt	methionyl-tRNA formyltransferase (EC:2.1.2.9)	2	1.1679	0.514333	1.63742	0.0994539	1.14381	0.754623	1.53738	0.0899	1	1	34.97	45727.6	24783.6	24667	31726	12125.8	36014	33231.7	41912.6	37052.8	4432.68	63545.1	41585.8	50715.9	51948.9	11031.5	40622.8	14217.5	54025.9	36288.7	20255	54686.3	44217.1	47422	48775.1	5364.16
	YP_905752.1	MUL_1805	ribG	bifunctional riboflavin biosynthesis protein RibG	7	0.662436	0.00207872	0.882675	0.0774657	0.839918	0.0289577	0.872401	0.0791828	7	7	430.97	3.881e+06	4.02024e+06	4.52669e+06	4.14265e+06	339805	2.73074e+06	2.72306e+06	2.77891e+06	2.74424e+06	30271.3	3.68189e+06	3.74907e+06	3.53887e+06	3.65661e+06	107352	3.54371e+06	3.45273e+06	3.44202e+06	3.47948e+06	55876	3.83283e+06	3.46689e+06	3.54242e+06	3.61405e+06	193198
	YP_905754.1	MUL_1807	lprG	lipoprotein LprG	3	0.855632	0.042289	1.00898	0.879172	0.70674	0.0129676	0.727638	0.00607755	7	6	378.66	8.94446e+06	7.68575e+06	8.03153e+06	8.22058e+06	650303	7.24112e+06	6.74866e+06	7.11159e+06	7.03379e+06	255279	8.45731e+06	8.63698e+06	7.78884e+06	8.29438e+06	446929	6.00081e+06	5.00244e+06	6.42619e+06	5.80981e+06	730839	6.35947e+06	5.86295e+06	5.72242e+06	5.98161e+06	334690
	YP_905755.1	MUL_1808	ribC	riboflavin synthase subunit alpha (EC:2.5.1.9)	7	0.787541	0.000916905	0.98024	0.547442	0.774522	0.00805997	0.817412	0.00964312	6	6	322.17	3.99112e+06	4.21001e+06	4.30732e+06	4.16948e+06	161951	3.21441e+06	3.29532e+06	3.34118e+06	3.28364e+06	64191.4	4.25453e+06	4.00753e+06	3.99922e+06	4.08709e+06	145065	3.39342e+06	3.40059e+06	2.89406e+06	3.22936e+06	290396	3.42003e+06	3.63462e+06	3.1699e+06	3.40819e+06	232586
	YP_905757.1	MUL_1810	ribH	6,7-dimethyl-8-ribityllumazine synthase	7	0.670836	0.00420438	0.914411	0.248463	0.880983	0.212559	0.92132	0.233273	5	5	383.18	2.63341e+06	2.94011e+06	3.20045e+06	2.92466e+06	283834	1.95102e+06	1.96339e+06	1.97149e+06	1.96196e+06	10311.3	2.84503e+06	2.61705e+06	2.56093e+06	2.67434e+06	150467	2.44641e+06	2.91055e+06	2.37276e+06	2.57657e+06	291571	2.68098e+06	2.69979e+06	2.70286e+06	2.69455e+06	11847.3
	YP_905762.1	MUL_1815		hypothetical protein	10	0.634124	4.75298e-05	1.02335	0.147346	0.946527	0.315973	1.02375	0.772823	4	4	262.33	360477	352605	344704	352596	7886.8	213743	225877	231148	223589	8924.81	361893	359898	360693	360828	1004.37	341729	356263	303232	333741	27402.9	411712	350129	321065	360969	46285.5
	YP_905765.1	MUL_1818		hypothetical protein	10	0.83182	0.398317	1.05323	0.778197	1.56014	0.0312396	1.52946	0.0981996	1	1	46.38	155009	153808	88668.2	132495	37959.7	119329	118535	92772.4	110212	15108.3	154567	137832	126244	139548	14239.3	195731	217552	206850	206711	10910.9	206444	158938	242553	202645	41937
	YP_905766.1	MUL_1819	lipO	esterase LipO	1	1.17879	0.0451647	1.22348	0.0233731	1.18497	0.0563326	1.25999	0.0821396	3	3	102.63	641545	623175	567631	610784	38483.7	779198	704943	675808	719983	53310.4	797946	753239	690658	747281	53891.9	706434	671582	793263	723760	62663.2	766492	658417	883840	769583	112743
	YP_905772.1	MUL_1828	gap	glyceraldehyde 3-phosphate dehydrogenase Gap	7	0.673704	0.0001813	0.834967	0.00199244	0.772279	0.0152953	0.798972	0.00407367	16	16	1330.54	7.08073e+07	7.03874e+07	7.49338e+07	7.20429e+07	2.51245e+06	5.03272e+07	4.839e+07	4.68895e+07	4.85356e+07	1.72343e+06	5.94636e+07	6.17457e+07	5.92509e+07	6.01534e+07	1.38304e+06	6.00751e+07	5.86907e+07	4.81458e+07	5.56372e+07	6.52457e+06	5.6396e+07	5.48843e+07	6.14004e+07	5.75602e+07	3.41048e+06
	YP_905773.1	MUL_1829	pgk	phosphoglycerate kinase (EC:2.7.2.3)	7	0.623963	0.00315271	0.781676	0.023093	0.76392	0.0180429	0.813077	0.0338548	13	13	1112.74	7.1001e+06	8.33022e+06	8.6071e+06	8.01247e+06	802171	4.86844e+06	5.20372e+06	4.9263e+06	4.99949e+06	179219	6.46705e+06	6.36169e+06	5.96072e+06	6.26315e+06	267158	6.26094e+06	6.29526e+06	5.80648e+06	6.12089e+06	272830	6.32833e+06	6.61744e+06	6.5985e+06	6.51475e+06	161728
	YP_905774.1	MUL_1830	tpiA	triosephosphate isomerase (EC:5.3.1.1)	7	0.745183	0.00384253	0.867599	0.0355735	0.750222	0.00568668	0.765514	0.00779726	10	10	902.67	8.29509e+06	8.88005e+06	9.56542e+06	8.91352e+06	635829	6.81364e+06	6.52241e+06	6.59056e+06	6.64221e+06	152330	7.73622e+06	7.89107e+06	7.57279e+06	7.73336e+06	159159	6.99535e+06	6.34819e+06	6.71781e+06	6.68712e+06	324670	6.85984e+06	7.16715e+06	6.44327e+06	6.82342e+06	363309
	YP_905775.1	MUL_1833		GntR family transcriptional regulator	9	0.699799	0.0256181	0.893087	0.215246	1.0264	0.743913	1.09628	0.219829	2	2	120.71	178436	203776	186650	189621	12928.2	161504	113993	122592	132696	25315.9	182969	178770	146305	169348	20066.2	182789	219008	182081	194626	21118.5	188697	222982	211952	207877	17502
	YP_905782.1	MUL_1840	devB	6-phosphogluconolactonase DevB	7	0.828311	0.274152	0.942289	0.684494	1.0434	0.802158	0.98766	0.9443	2	2	133.49	845921	907556	1.26569e+06	1.00639e+06	226666	881719	861968	757122	833603	66966.5	991633	938588	914709	948310	39372.4	1.2143e+06	1.0587e+06	877193	1.05006e+06	168721	980514	821300	1.1801e+06	993970	179776
	YP_905784.1	MUL_1842	zwf2	glucose-6-phosphate 1-dehydrogenase (EC:1.1.1.49)	7	1.30675	0.00151021	1.39223	0.000398504	1.20709	0.0147389	1.15986	0.0401364	6	6	269.88	758585	758259	688647	735163	40284.9	930113	960730	991174	960672	30530.6	1.04655e+06	1.0037e+06	1.0203e+06	1.02352e+06	21603.4	943422	871319	847493	887411	49948.6	887478	881000	789593	852690	54740
	YP_905785.1	MUL_1843	tal	transaldolase (EC:2.2.1.2)	7	0.774477	3.5347e-05	1.09785	0.0145484	0.970883	0.425561	1.01071	0.792068	11	11	489.7	3.16085e+06	3.09733e+06	3.1505e+06	3.13623e+06	34082.4	2.46921e+06	2.44477e+06	2.37282e+06	2.42894e+06	50107.3	3.34017e+06	3.58113e+06	3.40801e+06	3.4431e+06	124253	2.92615e+06	3.24611e+06	2.96247e+06	3.04491e+06	175190	3.37671e+06	3.16327e+06	2.9695e+06	3.16983e+06	203684
	YP_905786.1	MUL_1844	tkt	transketolase (EC:2.2.1.1)	7	0.9599	0.0688134	0.980238	0.589806	0.887184	0.0246483	0.901672	0.0153696	21	21	1381.19	1.53729e+07	1.51642e+07	1.5979e+07	1.55054e+07	423236	1.49693e+07	1.49128e+07	1.47687e+07	1.48836e+07	103406	1.59615e+07	1.52728e+07	1.43625e+07	1.51989e+07	802044	1.44886e+07	1.2986e+07	1.37937e+07	1.37561e+07	752008	1.45188e+07	1.3547e+07	1.38765e+07	1.39808e+07	494226
	YP_905792.1	MUL_1855	qor	quinone reductase Qor	7	0.876158	0.0491061	0.979749	0.696312	1.04935	0.519547	1.12356	0.0783972	8	8	524.69	2.898e+06	2.74601e+06	2.57075e+06	2.73825e+06	163767	2.48522e+06	2.46479e+06	2.24742e+06	2.39914e+06	131795	2.86624e+06	2.57295e+06	2.60922e+06	2.6828e+06	159897	3.07335e+06	3.00427e+06	2.5425e+06	2.87338e+06	288617	3.28868e+06	2.93114e+06	3.00993e+06	3.07658e+06	187855
	YP_905796.1	MUL_1859		antibiotic ABC transporter ATP-binding protein	3	0.99139	0.849055	1.06021	0.211064	0.935318	0.51941	0.989604	0.853352	6	5	258.51	1.23116e+06	1.22854e+06	1.10017e+06	1.18663e+06	74880.9	1.21728e+06	1.12877e+06	1.18318e+06	1.17641e+06	44639	1.2303e+06	1.29906e+06	1.24486e+06	1.25807e+06	36234.3	1.08189e+06	1.29507e+06	952661	1.10987e+06	172913	1.2643e+06	1.12112e+06	1.13745e+06	1.17429e+06	78379.8
	YP_905799.1	MUL_1862		hypothetical protein	10	0.538033	0.00764095	0.684098	0.032888	0.635777	0.0191137	0.644582	0.0194008	7	7	391.59	2.6068e+06	3.27429e+06	3.5957e+06	3.15893e+06	504442	1.75758e+06	1.7089e+06	1.63235e+06	1.69961e+06	63130	2.24785e+06	2.29524e+06	1.93996e+06	2.16102e+06	192902	2.05663e+06	1.84676e+06	2.12174e+06	2.00838e+06	143700	2.05087e+06	2.12759e+06	1.93011e+06	2.03619e+06	99558.7
	YP_905800.1	MUL_1863		hypothetical protein	10	0.591638	0.0140358	0.725527	0.0549629	0.733539	0.0543392	0.769428	0.0789217	10	9	529.96	4.26299e+06	5.75139e+06	5.87904e+06	5.2978e+06	898447	3.15783e+06	3.11835e+06	3.12697e+06	3.13438e+06	20756.9	4.08528e+06	3.8936e+06	3.55221e+06	3.8437e+06	270021	3.93491e+06	3.97897e+06	3.74457e+06	3.88615e+06	124577	4.03049e+06	4.02801e+06	4.17033e+06	4.07628e+06	81458.5
	YP_905801.1	MUL_1864		ABC transporter ATP-binding protein	3	0.839798	0.220225	0.688636	0.0448308	0.712575	0.0571612	0.74598	0.0830219	12	12	831.67	8.01343e+06	1.13304e+07	1.13088e+07	1.02175e+07	1.90884e+06	8.16102e+06	8.98668e+06	8.59427e+06	8.58066e+06	412999	7.12759e+06	7.01319e+06	6.96771e+06	7.03616e+06	82382.6	7.15207e+06	7.15351e+06	7.53671e+06	7.28076e+06	221658	7.67242e+06	8.01845e+06	7.17535e+06	7.62207e+06	423799
	YP_905802.1	MUL_1865	csd	cysteine desulfurase Csd	7	1.23453	0.0446177	0.88222	0.191768	0.810765	0.0767505	0.820148	0.0858216	9	7	523.52	758727	951436	953321	887828	111809	1.10974e+06	1.14346e+06	1.03494e+06	1.09605e+06	55539.7	801411	750102	798265	783259	28758.4	771215	718265	669979	719820	50636	698592	701692	784168	728151	48537.4
	YP_905817.1	MUL_1884		hypothetical protein	10	0.620398	0.000197816	0.961382	0.358348	0.729176	0.00723421	0.756734	0.00575368	2	2	95.19	1.12334e+06	1.0797e+06	1.12903e+06	1.11069e+06	26986.7	633061	710691	723457	689070	48923.3	1.13459e+06	1.06695e+06	1.00185e+06	1.0678e+06	66372.3	869654	865090	694922	809889	99589.9	925457	835618	760416	840497	82628.6
	YP_905818.1	MUL_1885	adh	NADP-dependent alcohol dehydrogenase Adh	7	0.853606	0.0447966	0.762804	0.00750247	0.812186	0.0168689	0.897084	0.0965074	18	18	1075.45	1.33704e+07	1.56261e+07	1.47863e+07	1.45943e+07	1.14006e+06	1.30408e+07	1.18648e+07	1.24677e+07	1.24577e+07	588042	1.14543e+07	1.12205e+07	1.07228e+07	1.11326e+07	373600	1.18715e+07	1.22279e+07	1.14604e+07	1.18533e+07	384051	1.29092e+07	1.35316e+07	1.28359e+07	1.30923e+07	382265
	YP_905828.1	MUL_1897		ABC transporter ATP-binding protein	3	0.626312	0.00188212	1.04919	0.26796	0.986625	0.903779	0.916315	0.15866	3	1	164.4	220739	248846	237979	235854	14173.5	130023	154906	158228	147719	15415	240432	253509	248430	247457	6592.91	231310	273382	193408	232700	40005.4	228142	219109	201099	216117	13767.8
	YP_905829.1	MUL_1898		hypothetical protein	10	0.924214	0.733278	1.48984	0.0645223	1.55931	0.249033	1.52141	0.0632167	1	1	37.47	27525.6	32655.4	17294.7	25825.2	7820.25	19332.1	29211	23061.1	23868.1	4988.68	41802.3	34483.2	39141.2	38475.6	3704.69	48260.8	51621.8	20925.7	40269.4	16836.3	36152.1	44735.9	36984.2	39290.7	4733.99
	YP_905833.1	MUL_1902		hypothetical protein	3	0.622946	0.0336429	0.680615	0.010849	0.915445	0.385329	0.780791	0.080715	1	1	29.22	233837	207129	184992	208652	24457.9	167553	124722	97662.5	129979	35240.5	150915	138660	136460	142012	7788.65	187710	173205	212115	191010	19663.8	187824	140575	160343	162914	23729.2
	YP_905835.1	MUL_1903		hypothetical protein	10	0.575985	0.0396513	1.08785	0.63884	0.829921	0.279293	0.939879	0.677811	1	1	40.93	67538.6	44017.6	67809.9	59788.7	13658.8	29082.6	39374.2	34855.4	34437.4	5158.51	78369.6	59855.5	56897.9	65041	11637.3	49557.5	46211.9	53090.2	49619.9	3439.57	59109.2	53842.9	55630.2	56194.1	2678.04
	YP_905850.1	MUL_1922	fixA	electron transfer flavoprotein (beta-subunit) FixA	7	0.813298	0.00150805	0.89056	0.0357983	0.840848	0.0199397	0.818355	0.000852618	16	16	1393.58	4.64992e+07	4.71207e+07	4.96565e+07	4.77588e+07	1.67257e+06	3.8167e+07	3.82566e+07	4.01028e+07	3.88421e+07	1.09272e+06	4.17725e+07	4.51991e+07	4.06246e+07	4.25321e+07	2.38e+06	3.87069e+07	3.80645e+07	4.37022e+07	4.01579e+07	3.08623e+06	3.90476e+07	3.91645e+07	3.90389e+07	3.90837e+07	70138.4
	YP_905851.1	MUL_1923	fixB	electron transfer flavoprotein (alpha-subunit) FixB	7	0.728633	0.000476571	0.837743	0.0137685	0.874557	0.017437	0.890324	0.0175115	17	17	2095.88	1.31886e+08	1.4005e+08	1.43122e+08	1.38352e+08	5.80729e+06	1.0304e+08	1.00867e+08	9.85179e+07	1.00808e+08	2.26144e+06	1.21877e+08	1.17966e+08	1.07868e+08	1.15904e+08	7.22833e+06	1.22054e+08	1.25432e+08	1.15506e+08	1.20997e+08	5.0468e+06	1.26697e+08	1.19884e+08	1.22955e+08	1.23179e+08	3.412e+06
	YP_905864.1	MUL_1939	gatA	aspartyl/glutamyl-tRNA amidotransferase subunit A	2	0.815317	0.0412231	1.10483	0.137198	0.956346	0.386412	1.06092	0.390678	3	3	182.76	602000	635259	683541	640267	41000.3	584625	502594	478842	522020	55502.4	733955	735534	652662	707384	47397.2	598721	644895	593332	612316	28342.6	682273	734753	620784	679270	57043.5
	YP_905865.1	MUL_1940	pfkA	6-phosphofructokinase (EC:2.7.1.11)	7	0.73388	0.0107542	0.932522	0.343529	0.800316	0.0360597	0.828618	0.0636658	5	5	297.19	1.9817e+06	2.37074e+06	2.3522e+06	2.23488e+06	219453	1.56856e+06	1.66145e+06	1.69039e+06	1.64013e+06	63652.6	2.20039e+06	1.9958e+06	2.05604e+06	2.08407e+06	105138	1.73553e+06	1.92338e+06	1.70692e+06	1.78861e+06	117591	2.00593e+06	1.8196e+06	1.73005e+06	1.85186e+06	140742
	YP_905866.1	MUL_1941	gatB	aspartyl/glutamyl-tRNA amidotransferase subunit B	2	1.00946	0.543638	1.06013	0.022197	1.01558	0.607914	1.05125	0.0703919	10	10	605.77	1.86604e+06	1.87389e+06	1.94662e+06	1.89552e+06	44426.7	1.90735e+06	1.93033e+06	1.90264e+06	1.91344e+06	14815.4	2.04579e+06	1.99158e+06	1.99114e+06	2.0095e+06	31424.1	1.98112e+06	1.9613e+06	1.83272e+06	1.92505e+06	80570.8	2.03974e+06	1.93628e+06	2.00199e+06	1.99267e+06	52354
	YP_905871.1	MUL_1947	ilvB1	acetolactate synthase 1 catalytic subunit (EC:2.2.1.6)	7	1.01445	0.718386	0.866158	0.00879668	0.97262	0.469453	0.999368	0.985995	9	8	734.09	2.65954e+06	2.86557e+06	2.90675e+06	2.81062e+06	132451	2.99315e+06	2.76091e+06	2.79965e+06	2.85123e+06	124416	2.47084e+06	2.42453e+06	2.40795e+06	2.43444e+06	32597.9	2.83631e+06	2.73172e+06	2.63296e+06	2.73366e+06	101693	2.87842e+06	2.69656e+06	2.85155e+06	2.80884e+06	98165.1
	YP_905872.1	MUL_1948	ilvH	acetolactate synthase 3 regulatory subunit (EC:2.2.1.6)	7	0.64196	0.000109306	0.830012	0.008273	0.883012	0.0746343	0.972525	0.485036	6	6	472.65	2.26541e+06	2.33941e+06	2.1766e+06	2.26047e+06	81518.3	1.48797e+06	1.40364e+06	1.4618e+06	1.45113e+06	43164.1	2.00068e+06	1.79201e+06	1.83598e+06	1.87622e+06	110001	1.9038e+06	2.19545e+06	1.88883e+06	1.99602e+06	172867	2.12022e+06	2.14597e+06	2.32891e+06	2.19837e+06	113786
	YP_905873.1	MUL_1949	ilvC	ketol-acid reductoisomerase (EC:1.1.1.86)	7	1.01481	0.705192	0.957571	0.342849	1.08208	0.0954216	1.09274	0.090522	13	13	952.78	1.42343e+07	1.349e+07	1.26904e+07	1.34716e+07	772145	1.38149e+07	1.39326e+07	1.32658e+07	1.36711e+07	355887	1.2328e+07	1.31061e+07	1.32659e+07	1.29e+07	501748	1.42372e+07	1.44419e+07	1.50528e+07	1.45773e+07	424366	1.40526e+07	1.49201e+07	1.519e+07	1.47209e+07	594288
	YP_905874.1	MUL_1950		hypothetical protein	10	0.725521	0.0152506	0.900879	0.129406	1.00696	0.92452	0.963876	0.642448	4	3	296.31	2.27034e+06	2.38122e+06	2.68667e+06	2.44608e+06	215607	1.97858e+06	1.73643e+06	1.60903e+06	1.77468e+06	187723	2.15226e+06	2.2394e+06	2.2192e+06	2.20362e+06	45616	2.4787e+06	2.25815e+06	2.65247e+06	2.46311e+06	197623	2.26363e+06	2.20462e+06	2.6049e+06	2.35772e+06	216090
	YP_905875.1	MUL_1952	serA1	D-3-phosphoglycerate dehydrogenase	7	0.791822	0.00666556	0.905003	0.0803299	0.937299	0.254228	0.939178	0.190759	24	24	2018.05	3.03443e+07	3.45118e+07	3.29611e+07	3.26058e+07	2.10638e+06	2.68059e+07	2.54154e+07	2.52326e+07	2.5818e+07	860443	3.04476e+07	2.85835e+07	2.94938e+07	2.95083e+07	932137	3.14859e+07	3.15163e+07	2.86818e+07	3.05613e+07	1.62779e+06	2.99855e+07	3.11003e+07	3.0782e+07	3.06226e+07	574260
	YP_905876.1	MUL_1953	leuB	3-isopropylmalate dehydrogenase (EC:1.1.1.85)	7	0.868145	0.0951074	1.03759	0.586526	0.92345	0.427822	0.93408	0.352846	8	8	426.16	6.56179e+06	7.61459e+06	8.07349e+06	7.41662e+06	775050	6.4084e+06	6.51864e+06	6.38907e+06	6.4387e+06	69896.1	7.94967e+06	7.70769e+06	7.42899e+06	7.69545e+06	260558	7.10529e+06	7.49165e+06	5.9497e+06	6.84888e+06	802313	7.06708e+06	6.67157e+06	7.04451e+06	6.92772e+06	222119
	YP_905878.1	MUL_1957	gltX,gltS	glutamyl-tRNA synthetase (EC:6.1.1.17)	2	1.35555	0.0118089	1.45817	0.0039785	1.23634	0.0507367	1.4409	0.00953615	6	6	302.48	393578	430419	338793	387596	46105	547179	492635	536404	525406	28887.6	561560	544019	589967	565182	23187.3	440978	489474	507151	479201	34262	543797	524192	607476	558488	43542.2
	YP_905879.1	MUL_1960		hypothetical protein	10	0.793197	0.0155247	0.725694	0.00856637	0.701744	0.00272895	0.73949	0.0239761	3	3	169.42	1.07365e+06	1.21542e+06	1.18535e+06	1.15814e+06	74699.8	985435	925038	845425	918632	70224.7	780014	939596	801754	840455	86544.3	871634	788842	777677	812718	51327.4	759758	808953	1.00058e+06	856432	127240
	YP_905885.1	MUL_1967		transcriptional regulatory protein	9	0.58037	0.0295041	0.896337	0.46792	0.899478	0.530128	0.998934	0.993751	3	3	138.26	321379	447910	501547	423612	92508.8	237456	253697	246402	245852	8134.21	368061	404310	366727	379699	21324.2	320837	427477	394777	381030	54632.9	441579	412939	414963	423161	15983.1
	YP_905886.1	MUL_1968	leuC	isopropylmalate isomerase large subunit (EC:4.2.1.33)	7	1.40688	4.57681e-05	1.42146	6.1001e-05	1.23815	0.000453298	1.241	0.0118835	7	7	393.5	1.14634e+06	1.20515e+06	1.12581e+06	1.1591e+06	41179.4	1.63845e+06	1.63777e+06	1.61592e+06	1.63071e+06	12816.3	1.61967e+06	1.66666e+06	1.65653e+06	1.64762e+06	24730.1	1.45665e+06	1.42259e+06	1.42617e+06	1.43514e+06	18717.1	1.49067e+06	1.50435e+06	1.32032e+06	1.43845e+06	102529
	YP_905887.1	MUL_1969	leuD	isopropylmalate isomerase small subunit (EC:4.2.1.33)	7	0.877508	0.0894645	1.05135	0.223071	1.07221	0.53683	1.07361	0.314507	5	5	281.05	986856	952579	937467	958968	25306.7	921734	854722	748049	841502	87593.7	1.01688e+06	1.05685e+06	950889	1.00821e+06	53511.4	1.15569e+06	1.10146e+06	827482	1.02821e+06	175939	1.00841e+06	938429	1.14183e+06	1.02956e+06	103335
	YP_905888.1	MUL_1970	hupB	DNA-binding protein HU HupB-like protein	2	1.5883	0.00527503	0.974214	0.806256	1.2034	0.0667578	1.10254	0.353273	8	8	524.89	9.46321e+06	8.00896e+06	7.49771e+06	8.32329e+06	1.01975e+06	1.31434e+07	1.44072e+07	1.2109e+07	1.32199e+07	1.15099e+06	8.88966e+06	8.43626e+06	7.00009e+06	8.10867e+06	986460	9.7518e+06	1.06806e+07	9.61626e+06	1.00162e+07	579368	1.02991e+07	8.61941e+06	8.61165e+06	9.17673e+06	972028
	YP_905890.1	MUL_1972	ppk	polyphosphate kinase (EC:2.7.4.1)	7	0.535652	0.00096011	0.958266	0.474065	0.942533	0.369822	1.00152	0.980845	16	15	954.07	7.65438e+06	6.36966e+06	7.04323e+06	7.02243e+06	642611	3.74917e+06	3.67744e+06	3.85812e+06	3.76158e+06	90980.3	6.7575e+06	6.71023e+06	6.72032e+06	6.72935e+06	24892.8	6.78198e+06	6.3217e+06	6.7529e+06	6.61886e+06	257759	7.3022e+06	7.13452e+06	6.66255e+06	7.03309e+06	331670
	YP_905892.1	MUL_1975	gpsA,gpdA2	NAD(P)H-dependent glycerol-3-phosphate dehydrogenase (EC:1.1.1.94)	1	0.998905	0.991638	1.46818	0.15234	1.41347	0.0848358	1.32409	0.0862025	1	1	91.91	76752.1	56329.1	69460	67513.7	10349.7	63247.3	66150.4	72921.8	67439.8	4964.44	85823.6	78892.6	132651	99122.4	29242.6	92909.7	115074	78302.5	95428.7	18514.7	104566	81373	82242.6	89394	13146.9
	YP_905899.1	MUL_1983	rpmB	50S ribosomal protein L28	2	1.01949	0.815014	1.39155	0.00646193	1.22565	0.0954068	1.31891	0.0243276	1	1	25.96	246516	192874	220538	219976	26825.6	209725	229283	233780	224263	12789	311424	294594	312304	306107	9980.43	277068	294226	237549	269614	29063.9	314085	272005	284296	290129	21638
	YP_905901.1	MUL_1987		oxidoreductase	7	0.897418	0.105981	1.01424	0.784199	0.887889	0.136228	0.953691	0.392297	9	8	631.27	5.45462e+06	6.24818e+06	6.23964e+06	5.98081e+06	455719	5.18716e+06	5.62738e+06	5.28732e+06	5.36729e+06	230745	6.11876e+06	6.24896e+06	5.83016e+06	6.06596e+06	214332	5.66426e+06	5.42956e+06	4.83708e+06	5.3103e+06	426290	5.93575e+06	5.53576e+06	5.64003e+06	5.70385e+06	207490
	YP_905904.1	MUL_1990		hypothetical protein	3	1.42006	0.00177762	1.27321	0.0258043	0.89407	0.125631	0.966039	0.668638	4	4	169.12	1.10491e+06	1.08413e+06	933017	1.04068e+06	93818.9	1.43897e+06	1.52031e+06	1.47421e+06	1.47783e+06	40787.1	1.34215e+06	1.42241e+06	1.21047e+06	1.32501e+06	107005	935875	896895	958561	930444	31189.4	1.09772e+06	909978	1.00833e+06	1.00534e+06	93905.1
	YP_905906.1	MUL_1992	pca	pyruvate carboxylase (EC:6.4.1.1)	7	1.01443	0.631145	1.12518	0.00132964	1.21708	1.56292e-05	1.29363	0.000218911	30	29	1957.07	1.62529e+07	1.6444e+07	1.60845e+07	1.62605e+07	179891	1.72618e+07	1.57376e+07	1.6486e+07	1.64951e+07	762169	1.79614e+07	1.81832e+07	1.87431e+07	1.82959e+07	402849	1.98008e+07	1.99531e+07	1.96172e+07	1.97904e+07	168214	2.15932e+07	2.11502e+07	2.03616e+07	2.1035e+07	623857
	YP_905907.1	MUL_1994	coaD	phosphopantetheine adenylyltransferase (EC:2.7.7.3)	7	0.56184	0.163894	1.12624	0.653665	0.727737	0.340233	0.920476	0.776556	1	1	29.38	13896.7	34509	25378.4	24594.7	10328.5	9601.39	16372.6	15480.9	13818.3	3679.07	31168.7	28746.6	23183.6	27699.6	4094.21	19041.9	20029.3	14624.2	17898.5	2878.23	25447.8	24683.6	17785.2	22638.9	4220.7
	YP_905915.1	MUL_2005	pks15,1	polyketide synthase Pks15/1	1	1.59762	0.0158503	1.67199	0.00478762	1.33635	0.0532608	1.41049	0.0281625	11	11	478.99	1.3164e+06	981125	904255	1.06726e+06	219159	1.54118e+06	1.87247e+06	1.70157e+06	1.70507e+06	165675	1.78388e+06	1.79195e+06	1.77752e+06	1.78445e+06	7233.63	1.50281e+06	1.39199e+06	1.3839e+06	1.42623e+06	66439.6	1.53737e+06	1.53453e+06	1.4442e+06	1.50537e+06	52991.5
	YP_905916.1	MUL_2006	lppX	lipoprotein LppX	3	0.664247	0.00015741	0.846928	0.00543277	0.75003	0.000518225	0.774218	0.000223447	7	7	309.56	5.1431e+06	4.90592e+06	5.17489e+06	5.07464e+06	146975	3.20227e+06	3.40532e+06	3.50484e+06	3.37081e+06	154208	4.25224e+06	4.51386e+06	4.12745e+06	4.29785e+06	197201	3.65377e+06	3.79698e+06	3.96764e+06	3.80613e+06	157137	3.99136e+06	3.89893e+06	3.89634e+06	3.92888e+06	54132.1
	YP_905918.1	MUL_2008	fadD28	acyl-CoA synthetase (EC:2.3.1.86)	1	0.842738	0.00857299	0.844872	0.00981671	0.849324	0.0187432	0.871178	0.0407051	8	8	445.97	3.86738e+06	4.0745e+06	3.69597e+06	3.87928e+06	189547	3.33018e+06	3.33624e+06	3.14125e+06	3.26922e+06	110868	3.14592e+06	3.3009e+06	3.38567e+06	3.2775e+06	121576	3.11671e+06	3.28155e+06	3.48604e+06	3.29477e+06	185020	3.19765e+06	3.62404e+06	3.31695e+06	3.37955e+06	219981
	YP_905920.1	MUL_2010	mas	multifunctional mycocerosic acid synthase membrane-associated MAS	1	1.39957	0.00318692	1.49537	0.00115319	1.49403	0.00156064	1.49163	0.00198325	50	49	3851.33	2.87707e+07	2.56263e+07	2.43933e+07	2.62634e+07	2.25717e+06	3.88063e+07	3.57545e+07	3.57116e+07	3.67574e+07	1.77446e+06	3.77392e+07	3.93202e+07	4.07613e+07	3.92736e+07	1.51156e+06	3.9392e+07	3.72925e+07	4.10308e+07	3.92384e+07	1.87386e+06	4.15998e+07	3.75468e+07	3.83792e+07	3.91753e+07	2.14055e+06
	YP_905921.1	MUL_2011	papA5	acyltransferase PapA5	1	1.222	0.0173958	1.34271	0.00481553	1.43408	0.00522387	1.61214	0.000216374	6	6	446.36	2.14535e+06	2.29218e+06	1.95702e+06	2.13152e+06	168007	2.74942e+06	2.53616e+06	2.52858e+06	2.60472e+06	125367	2.76722e+06	2.78661e+06	3.0322e+06	2.86201e+06	147705	2.96936e+06	3.32412e+06	2.87681e+06	3.05677e+06	236114	3.45877e+06	3.47695e+06	3.37319e+06	3.43631e+06	55408.7
	YP_905925.1	MUL_2015	ppsE	phenolpthiocerol synthesis type-I polyketide synthase PpsE	1	1.45014	0.00288952	1.72524	0.000465707	1.45786	0.00283022	1.53637	0.00382315	39	38	2891.06	2.61087e+07	2.20037e+07	2.09374e+07	2.30166e+07	2.73041e+06	3.38237e+07	3.32838e+07	3.30244e+07	3.33773e+07	407758	3.96549e+07	3.93764e+07	4.00963e+07	3.97092e+07	363029	3.37914e+07	3.28887e+07	3.39849e+07	3.3555e+07	585117	3.79614e+07	3.37941e+07	3.43307e+07	3.5362e+07	2.26702e+06
	YP_905926.1	MUL_2016	ppsD	phenolpthiocerol synthesis type-I polyketide synthase PpsD	1	1.39173	0.0318603	1.56544	0.0062329	1.52713	0.0102269	1.58839	0.0156869	22	21	1171.57	5.57338e+06	4.25281e+06	3.97484e+06	4.60034e+06	854063	6.84012e+06	6.42557e+06	5.94163e+06	6.40244e+06	449690	7.22226e+06	7.14106e+06	7.24139e+06	7.20157e+06	53268	6.92295e+06	6.75124e+06	7.4018e+06	7.02533e+06	337148	8.20101e+06	7.00947e+06	6.71092e+06	7.30713e+06	788382
	YP_905933.1	MUL_2025	tesA	thioesterase TesA	1	0.862874	0.0233466	1.22257	0.00925283	1.10201	0.100589	1.19978	0.00772347	6	6	323.46	1.19326e+06	1.34862e+06	1.29131e+06	1.27773e+06	78565.8	1.06514e+06	1.12074e+06	1.12167e+06	1.10252e+06	32371.2	1.57846e+06	1.48632e+06	1.62158e+06	1.56212e+06	69091.2	1.35663e+06	1.48957e+06	1.37801e+06	1.40807e+06	71388.9	1.49315e+06	1.52857e+06	1.57726e+06	1.53299e+06	42230.8
	YP_905938.1	MUL_2030	rnc	ribonuclease III (EC:3.1.26.3)	2	0.929282	0.346508	1.05121	0.392341	1.03194	0.866612	1.08292	0.170985	3	3	178.25	544578	582360	644884	590607	50659	504031	594342	548150	548841	45159.5	624708	598601	639247	620852	20595.3	605224	786884	436307	609472	175327	645327	636889	636519	639578	4981.93
	YP_905940.1	MUL_2032		hypothetical protein	10	0.681403	0.0301639	0.719209	0.0405704	0.782775	0.0894894	0.85364	0.258421	3	3	125.16	1.0229e+06	1.3925e+06	1.35038e+06	1.25526e+06	202329	919462	839328	807220	855337	57807.8	937487	882193	888698	902793	30221.8	912742	1.00306e+06	1.03196e+06	982584	62187.5	1.00471e+06	1.22391e+06	985986	1.07154e+06	132293
	YP_905943.1	MUL_2036	glnB	nitrogen regulatory protein P-II GlnB	9	0.835544	0.0133697	0.975659	0.576481	1.10648	0.35083	1.11215	0.030363	5	5	558.75	1.03503e+07	1.10003e+07	1.13704e+07	1.0907e+07	516387	9.70163e+06	8.93382e+06	8.70437e+06	9.11327e+06	522289	1.11644e+07	1.06991e+07	1.00611e+07	1.06415e+07	553879	1.26267e+07	1.35592e+07	1.00191e+07	1.20683e+07	1.83492e+06	1.18541e+07	1.19646e+07	1.25719e+07	1.21302e+07	386459
	YP_905946.1	MUL_2040	ffh	signal recognition particle protein Ffh	3	0.938571	0.339075	1.04764	0.52392	0.974409	0.828015	0.951604	0.465293	4	4	167.92	1.0964e+06	988002	1.06066e+06	1.04835e+06	55237	934792	1.08411e+06	932960	983954	86742.4	1.11353e+06	1.20092e+06	980428	1.09829e+06	111032	1.23925e+06	952110	873216	1.02153e+06	192637	1.04967e+06	889149	1.05403e+06	997617	93960.5
	YP_905947.1	MUL_2041		hypothetical protein	10	1.21356	0.16655	1.2272	0.0502665	1.07792	0.609401	1.15489	0.160387	2	2	138.83	215783	279116	277277	257392	36046.4	356686	310346	270051	312361	43352.8	320849	317630	309138	315872	6050.22	269753	332238	230353	277448	51376.4	301715	312233	277830	297259	17628.7
	YP_905953.1	MUL_2047	rpsP	30S ribosomal protein S16	2	1.75835	0.0034692	0.982174	0.895462	1.04597	0.742208	1.27407	0.100797	3	3	157.58	1.18112e+06	832432	883652	965733	188277	1.6443e+06	1.79149e+06	1.6585e+06	1.6981e+06	81189.4	1.04153e+06	960778	843243	948518	99712.9	986042	914097	1.13024e+06	1.01013e+06	110065	1.34893e+06	1.14735e+06	1.19494e+06	1.23041e+06	105365
	YP_905955.1	MUL_2049	rimM	16S rRNA-processing protein RimM	2	0.608682	0.00145247	0.60691	0.0051384	0.740683	0.0503014	0.743085	0.00808953	2	2	82.8	881445	1.03461e+06	922612	946221	79262.7	598685	555761	573397	575948	21575.1	638300	478301	606211	574271	84646.8	673666	843645	585238	700850	131331	734070	707819	667478	703122	33543.8
	YP_905956.1	MUL_2050	trmD	tRNA (guanine-N(1)-)-methyltransferase (EC:2.1.1.31)	2	0.598369	0.0216768	0.892057	0.448129	1.07689	0.714333	1.09596	0.445609	2	2	120.2	400847	494921	340032	411934	78037.1	237824	249808	251832	246488	7570.94	416410	320240	365754	367468	48108	431651	564845	334326	443607	115724	448823	474405	431160	451463	21743.1
	YP_905958.1	MUL_2052	rplS	50S ribosomal protein L19	2	0.789948	0.00522778	0.851354	0.0165381	0.898991	0.0581633	0.880651	0.0442899	2	2	161.01	1.32082e+06	1.16812e+06	1.21904e+06	1.236e+06	77751.5	982791	996368	949957	976372	23862	1.0544e+06	1.0706e+06	1.03181e+06	1.05227e+06	19484.3	1.1355e+06	1.08259e+06	1.11535e+06	1.11115e+06	26703.7	1.11342e+06	1.11167e+06	1.04035e+06	1.08848e+06	41688.9
	YP_905959.1	MUL_2053	lepB	signal peptidase I LepB	3	0.779846	0.0331015	1.04625	0.59016	0.849585	0.125414	0.936448	0.504508	2	2	148.52	239971	237339	289731	255680	29518.4	203345	190421	204407	199391	7786.79	278690	278104	245723	267506	18866.9	199408	234986	217272	217222	17788.8	267818	224348	226128	239431	24599.6
	YP_905962.1	MUL_2057		hypothetical protein	10	1.29756	0.0041194	1.49879	0.000876075	1.59399	0.0143941	1.64158	0.0013442	5	5	155.65	440809	412759	375168	409579	32936	537924	540959	515478	531454	13918.4	635545	591239	614830	613871	22168.8	685744	728466	544382	652864	96346.1	706199	619116	691755	672357	46669.7
	YP_905967.1	MUL_2063	viuB	mycobactin utilization protein ViuB	7	0.937503	0.392224	0.705781	0.00464709	0.700065	0.00551484	0.699724	0.00675653	6	6	242.61	2.88774e+06	3.32136e+06	3.42079e+06	3.20996e+06	283449	3.03995e+06	3.21867e+06	2.76943e+06	3.00935e+06	226178	2.28609e+06	2.29217e+06	2.21834e+06	2.26553e+06	40984.6	2.34167e+06	2.28156e+06	2.11832e+06	2.24718e+06	115577	2.13124e+06	2.18122e+06	2.42581e+06	2.24609e+06	157635
	YP_905969.1	MUL_2067	rpsB	30S ribosomal protein S2	2	1.24015	0.00212159	1.20417	0.0248101	1.16572	0.00931363	1.18761	0.000961962	6	6	529.61	4.10074e+06	4.13061e+06	3.97164e+06	4.06766e+06	84488.1	5.30054e+06	4.94997e+06	4.88307e+06	5.04453e+06	224223	5.28035e+06	4.47937e+06	4.93468e+06	4.89813e+06	401742	4.99697e+06	4.53839e+06	4.68988e+06	4.74174e+06	233648	4.97586e+06	4.77157e+06	4.745e+06	4.83081e+06	126318
	YP_905970.1	MUL_2068	tsf	elongation factor Ts	2	0.796647	0.00903967	0.779112	0.00387784	0.886105	0.0810939	0.900495	0.0700592	13	13	1049.84	9.33381e+06	1.02502e+07	1.04718e+07	1.00186e+07	603302	7.95708e+06	8.42916e+06	7.55763e+06	7.98129e+06	436267	7.85577e+06	7.98542e+06	7.57565e+06	7.80561e+06	209442	9.02684e+06	9.39001e+06	8.21574e+06	8.87753e+06	601203	8.78505e+06	8.84225e+06	9.43778e+06	9.0217e+06	361475
	YP_905972.1	MUL_2070		transcriptional regulatory protein	9	0.691685	0.019049	0.91641	0.446175	0.95732	0.638878	0.958417	0.625412	3	3	154.07	1.14668e+06	1.44324e+06	1.47161e+06	1.35385e+06	179968	1.00595e+06	912679	890668	936434	61204.3	1.37804e+06	1.25798e+06	1.08601e+06	1.24068e+06	146781	1.32641e+06	1.3577e+06	1.20408e+06	1.29606e+06	81182	1.31585e+06	1.32663e+06	1.25017e+06	1.29755e+06	41387
	YP_905977.1	MUL_2075	frr	ribosome recycling factor	2	0.51219	0.000102479	0.80076	0.00885112	0.93881	0.214808	0.958825	0.461748	13	12	1013.31	1.75e+07	1.6671e+07	1.83351e+07	1.75021e+07	832051	9.50438e+06	8.76749e+06	8.62129e+06	8.96439e+06	473329	1.44463e+07	1.46782e+07	1.29203e+07	1.4015e+07	955057	1.68261e+07	1.71151e+07	1.53521e+07	1.64311e+07	945547	1.82625e+07	1.59043e+07	1.61775e+07	1.67814e+07	1.28991e+06
	YP_905987.1	MUL_2087	ispG,gcpE	4-hydroxy-3-methylbut-2-en-1-yl diphosphate synthase (EC:1.17.7.1)	1	0.915513	0.137576	1.37303	0.00150867	1.11858	0.0491578	1.18033	0.0110386	10	10	688.66	2.87019e+06	3.12756e+06	3.28399e+06	3.09391e+06	208944	2.69245e+06	2.93933e+06	2.86578e+06	2.83252e+06	126757	4.2811e+06	4.38119e+06	4.08181e+06	4.24803e+06	152406	3.42207e+06	3.56371e+06	3.39661e+06	3.4608e+06	90029.9	3.67901e+06	3.68765e+06	3.58888e+06	3.65185e+06	54700.6
	YP_905991.1	MUL_2091	mapB	methionine aminopeptidase MapB	7	0.72145	0.00372225	0.930457	0.142438	0.958017	0.372899	0.989143	0.780311	4	4	199.1	2.40056e+06	2.58095e+06	2.68937e+06	2.55696e+06	145893	2.00812e+06	1.76093e+06	1.76511e+06	1.84472e+06	141523	2.36502e+06	2.47058e+06	2.30182e+06	2.37914e+06	85260.8	2.54848e+06	2.47629e+06	2.32406e+06	2.44961e+06	114567	2.47507e+06	2.50631e+06	2.60621e+06	2.5292e+06	68502.4
	YP_905993.1	MUL_2093		amidotransferase	7	0.853859	0.494912	1.0905	0.63138	0.837904	0.352928	1.0234	0.922701	1	1	25.48	13057.4	19074.1	20541.6	17557.7	3965.86	19574.7	10796.4	14604.3	14991.8	4401.98	23200.6	17443.8	16795.6	19146.7	3525.7	16893.9	15274.9	11966.2	14711.7	2511.66	17536.8	23805.4	12563.4	17968.6	5633.4
	YP_906006.1	MUL_2114	cysG	multifunctional enzyme siroheme synthase CysG	7	1.02383	0.809113	1.00113	0.988391	1.04499	0.568853	1.19915	0.149936	1	1	67.87	357986	438221	362515	386241	45073.5	388849	440597	356885	395444	42243.8	369291	407000	383743	386678	19025.5	412037	382913	415904	403618	18035	405492	459050	524944	463162	59831.9
	YP_906008.1	MUL_2116	proS	prolyl-tRNA synthetase (EC:6.1.1.15)	2	0.774478	0.0298995	0.726422	0.0184945	0.789002	0.0619333	0.811526	0.0704443	8	8	435.56	2.08847e+06	1.82624e+06	1.66975e+06	1.86149e+06	211576	1.51184e+06	1.39894e+06	1.41426e+06	1.44168e+06	61241.2	1.30731e+06	1.29377e+06	1.4556e+06	1.35223e+06	89782.9	1.61912e+06	1.3024e+06	1.48463e+06	1.46872e+06	158957	1.42787e+06	1.65981e+06	1.44426e+06	1.51065e+06	129438
	YP_906012.1	MUL_2120	nusA	transcription elongation factor NusA	2	0.766903	0.019069	1.15009	0.0200977	0.992017	0.916457	1.02253	0.669098	4	4	220.14	541821	579424	549565	556937	19856.2	363444	466863	451042	427116	55706.6	669166	604114	648301	640527	33215.5	602351	577516	477605	552491	66031.2	614888	529823	563745	569485	42822.3
	YP_906014.1	MUL_2122	infB	translation initiation factor IF-2	2	0.91076	0.303591	1.07643	0.396804	1.02567	0.753632	1.13079	0.166157	15	15	880.01	5.74123e+06	7.34275e+06	7.18678e+06	6.75692e+06	883063	6.22982e+06	6.12279e+06	6.10918e+06	6.15393e+06	66073.8	7.45533e+06	7.47475e+06	6.88988e+06	7.27332e+06	332211	6.95758e+06	7.05121e+06	6.78225e+06	6.93035e+06	136532	7.8711e+06	7.53598e+06	7.51498e+06	7.64069e+06	199815
	YP_906033.1	MUL_2146	ribF,ribC	bifunctional riboflavin kinase/FMN adenylyltransferase (EC:2.7.1.26 2.7.7.2)	7	0.6388	0.0418994	0.758922	0.0797659	1.02218	0.867568	0.949215	0.742399	1	1	52.73	314628	421714	318725	351689	60678	274653	199480	199842	224659	43296.8	283946	265717	251050	266904	16480.4	403796	312342	362330	359489	45793	326614	274268	400603	333828	63475.7
	YP_906034.1	MUL_2147	rpsO	30S ribosomal protein S15	2	1.29658	0.0906678	1.58506	0.0141387	1.47773	0.0239978	1.54459	0.0221016	3	3	151.44	366878	241542	265722	291381	66491	371023	371564	390803	377797	11267.2	472343	479701	433524	461856	24810.8	418110	446773	426861	430581	14689.4	471095	470704	408393	450064	36088.8
	YP_906037.1	MUL_2150	gpsI	polynucleotide phosphorylase/polyadenylase	2	0.857741	0.00501292	0.967746	0.384499	0.852395	0.0400742	0.889502	0.00152979	25	25	1646.62	1.18051e+07	1.13855e+07	1.15949e+07	1.15952e+07	209789	9.48575e+06	1.04169e+07	9.93428e+06	9.94566e+06	465702	1.14256e+07	1.17235e+07	1.05144e+07	1.12212e+07	629956	1.00697e+07	1.07439e+07	8.83745e+06	9.88368e+06	966741	1.03044e+07	1.05161e+07	1.01213e+07	1.03139e+07	197552
	YP_906040.1	MUL_2154	ald	secreted L-alanine dehydrogenase Ald (40 kDa antigen)	7	1.61871	0.000329324	1.17032	0.00103648	0.937893	0.0951254	1.15021	0.002426	9	9	687.02	5.93169e+06	5.82174e+06	6.02329e+06	5.92557e+06	100916	9.52068e+06	1.0168e+07	9.08665e+06	9.59177e+06	544153	6.83972e+06	6.82415e+06	7.14057e+06	6.93482e+06	178359	5.81984e+06	5.58133e+06	5.2715e+06	5.55755e+06	274943	6.58453e+06	6.96224e+06	6.90012e+06	6.81563e+06	202531
	YP_906042.1	MUL_2156		hypothetical protein	10	0.83559	0.0039473	1.10279	0.0729005	1.02746	0.658524	1.06554	0.0961368	7	7	550.9	5.76207e+06	5.95728e+06	5.45489e+06	5.72475e+06	253266	4.86505e+06	4.81604e+06	4.66953e+06	4.78354e+06	101730	6.6999e+06	6.15649e+06	6.08321e+06	6.3132e+06	336889	6.00226e+06	6.32316e+06	5.32042e+06	5.88194e+06	512084	6.21413e+06	5.91632e+06	6.16933e+06	6.09993e+06	160576
	YP_906048.1	MUL_2164	dapB	dihydrodipicolinate reductase (EC:1.3.1.26)	7	0.626344	0.00214656	0.824804	0.0249182	0.849068	0.0592833	0.87117	0.0624933	4	4	289.23	2.0932e+06	2.32681e+06	2.47656e+06	2.29885e+06	193205	1.50255e+06	1.47484e+06	1.34223e+06	1.43987e+06	85691.5	1.92867e+06	1.92012e+06	1.83953e+06	1.8961e+06	49180.5	2.00568e+06	2.04088e+06	1.80909e+06	1.95188e+06	124906	2.0539e+06	2.00517e+06	1.94901e+06	2.00269e+06	52484.8
	YP_906056.1	MUL_2177		alanine rich hydrolase	7	0.669874	0.00112605	0.874971	0.0600827	0.741841	0.00357283	0.827389	0.0163865	8	8	460.63	4.0062e+06	4.12048e+06	4.50969e+06	4.21212e+06	263958	2.9472e+06	2.80059e+06	2.71697e+06	2.82159e+06	116540	3.87694e+06	3.75091e+06	3.4286e+06	3.68548e+06	231216	3.01702e+06	3.30427e+06	3.05288e+06	3.12472e+06	156526	3.53299e+06	3.6304e+06	3.2918e+06	3.48506e+06	174317
	YP_906060.1	MUL_2183	thyX	FAD-dependent thymidylate synthase (EC:2.1.1.148)	7	0.627769	0.00637461	0.734059	0.008507	0.689206	0.00701995	0.799619	0.0285023	3	3	77.49	296428	351461	349106	332332	31115.8	213174	232686	180023	208628	26624	237430	244476	249948	243951	6275.25	243734	231906	211495	229045	16308.9	250835	280184	266198	265739	14680
	YP_906061.1	MUL_2184	dapA	dihydrodipicolinate synthase (EC:4.2.1.52)	7	0.597558	0.000753254	0.715802	0.00136886	0.804263	0.00628947	0.820979	0.00626637	5	5	298.57	1.84136e+06	1.91636e+06	2.06157e+06	1.93976e+06	111954	1.18154e+06	1.23937e+06	1.05644e+06	1.15912e+06	93503.4	1.34191e+06	1.43015e+06	1.39339e+06	1.38848e+06	44321.1	1.49594e+06	1.59995e+06	1.58435e+06	1.56008e+06	56092.1	1.61539e+06	1.5683e+06	1.59382e+06	1.5925e+06	23569.1
	YP_906066.1	MUL_2190	katG	catalase-peroxidase-peroxynitritase T KatG	0	0.873132	0.337299	0.964208	0.778647	0.84661	0.249956	0.882167	0.360322	23	23	1873.99	2.05581e+07	1.47074e+07	1.5172e+07	1.68125e+07	3.25211e+06	1.38813e+07	1.57502e+07	1.4407e+07	1.46795e+07	963784	1.73289e+07	1.63606e+07	1.49427e+07	1.62108e+07	1.20012e+06	1.47557e+07	1.34669e+07	1.44782e+07	1.42336e+07	678324	1.55209e+07	1.41415e+07	1.48319e+07	1.48314e+07	689711
	YP_906070.1	MUL_2197		hypothetical protein	10	0.582854	0.000536163	0.905705	0.0944086	0.756462	0.0185666	0.706791	0.00158367	5	4	245.01	1.10994e+06	1.17275e+06	1.24399e+06	1.17556e+06	67069.5	653603	743333	658603	685180	50424.2	1.1178e+06	1.07166e+06	1.00467e+06	1.06471e+06	56884.4	868717	1.00872e+06	790364	889266	110617	830210	871481	790932	830874	40278.6
	YP_906072.1	MUL_2200		membrane-anchored serine/threonine-protein kinase	9	0.828888	0.293656	1.00172	0.986576	0.867465	0.558902	1.07201	0.788644	1	1	47.3	6094.86	8097.13	7697.4	7296.47	1059.64	7403.31	4530.55	6210.01	6047.96	1443.22	6714.82	7899	7313.21	7309.01	592.104	6755.64	8495.46	3737.18	6329.43	2407.6	10091.9	4429.53	8944.34	7821.91	2993.4
	YP_906075.1	MUL_2205		hypothetical protein	10	0.599106	0.000222941	0.868397	0.0213573	0.915632	0.28302	0.872068	0.010347	6	6	321.63	3.76682e+06	3.89761e+06	3.86552e+06	3.84332e+06	68164	2.17717e+06	2.19829e+06	2.5322e+06	2.30255e+06	199161	3.49943e+06	3.43719e+06	3.07597e+06	3.33753e+06	228646	3.8222e+06	3.7306e+06	3.00439e+06	3.51906e+06	448068	3.35019e+06	3.52627e+06	3.17844e+06	3.35163e+06	173922
	YP_906080.1	MUL_2214	lpd	dihydrolipoamide dehydrogenase (EC:1.8.1.4)	7	0.813696	0.0132428	0.915826	0.129097	0.784382	0.0098335	0.85674	0.0285478	11	10	780.11	6.56033e+06	7.05693e+06	7.59471e+06	7.07066e+06	517329	5.64133e+06	5.9201e+06	5.69868e+06	5.75337e+06	147211	6.61629e+06	6.50265e+06	6.30754e+06	6.47549e+06	156157	5.81703e+06	5.46623e+06	5.35502e+06	5.54609e+06	241136	6.05282e+06	6.14083e+06	5.97949e+06	6.05771e+06	80785.5
	YP_906087.1	MUL_2228		hypothetical protein	10	0.56638	0.00658116	0.888225	0.250504	0.763437	0.046862	0.782446	0.0608314	3	2	172.68	1.45692e+06	1.10086e+06	1.24096e+06	1.26625e+06	179371	756755	680483	714295	717178	38217.5	1.10748e+06	1.16395e+06	1.10271e+06	1.12471e+06	34065.8	959674	936146	1.00428e+06	966700	34606.7	1.01154e+06	1.01913e+06	941636	990770	42719.8
	YP_906092.1	MUL_2234		hypothetical protein	3	0.713579	0.000246009	0.871353	0.0177955	0.917076	0.122843	0.991688	0.877721	6	6	453.01	8.55154e+06	8.27612e+06	8.05798e+06	8.29521e+06	247331	5.81116e+06	5.77121e+06	6.17549e+06	5.91929e+06	222773	7.68538e+06	6.90691e+06	7.09188e+06	7.22806e+06	406712	7.79629e+06	8.04677e+06	6.97896e+06	7.60734e+06	558415	8.68111e+06	8.55942e+06	7.43825e+06	8.22626e+06	685142
	YP_906093.1	MUL_2236		hypothetical protein	3	0.626441	0.00202706	0.716626	0.00384573	0.718313	0.00686195	0.773316	0.0118723	1	1	47.86	290662	325439	330184	315428	21579.4	201579	177228	213984	197597	18698.7	231415	210128	236589	226044	14024	248621	207096	224011	226576	20881.1	239580	263975	228222	243926	18268.1
	YP_906106.1	MUL_2252		sugar-transport ATP-binding protein ABC transporter	3	0.94706	0.425748	1.07849	0.144804	1.05355	0.612234	1.19178	0.0921594	4	4	161.5	382051	438236	411997	410761	28113.1	397585	415754	353708	389016	31898.4	457085	439756	432166	443002	12772.8	485673	450182	362416	432757	63449.3	467297	448999	552312	489536	55130.1
	YP_906119.1	MUL_2268		hypothetical protein	10	0.889049	0.433124	1.00429	0.976174	0.941304	0.687652	0.923386	0.582063	5	4	335.02	1.42679e+06	2.07077e+06	2.20303e+06	1.9002e+06	415279	1.64818e+06	1.75709e+06	1.66283e+06	1.68937e+06	59107.2	2.02366e+06	1.97268e+06	1.7287e+06	1.90835e+06	157651	1.88303e+06	1.59885e+06	1.88411e+06	1.78866e+06	164381	1.7186e+06	1.70642e+06	1.83883e+06	1.75462e+06	73188.4
	YP_906120.1	MUL_2269	ppm1B	C-term polyprenol-monophosphomannose synthase Ppm1B	3	1.64998	0.00966545	1.66362	0.00415313	1.29989	0.0939726	1.33801	0.08073	2	2	60.52	439709	410142	492988	447613	41984.5	726426	843980	645246	738551	99920.3	830731	719225	684022	744659	76590.6	632595	469271	643683	581850	97653.7	719700	536631	540403	598911	104623
	YP_906138.1	MUL_2289	cobH	precorrin-8X methylmutase (EC:5.4.1.2)	7	0.56878	0.00139517	0.793505	0.0273179	0.891379	0.258363	0.887333	0.14061	2	2	99.43	440058	523215	490949	484741	41924.6	286361	286593	254178	275711	18648.3	416702	360003	377227	384644	29068.3	491193	423046	382023	432088	55143.7	411275	414317	464786	430126	30055
	YP_906163.1	MUL_2321	pepE	dipeptidase PepE	7	0.749288	0.00209682	0.867717	0.0108366	0.952927	0.445907	1.0519	0.214434	5	5	398.9	2.23087e+06	2.45936e+06	2.39224e+06	2.36082e+06	117441	1.67307e+06	1.83302e+06	1.80072e+06	1.76894e+06	84579.6	2.05736e+06	2.06877e+06	2.01944e+06	2.04853e+06	25828.5	2.43206e+06	2.27342e+06	2.04359e+06	2.24969e+06	195318	2.43099e+06	2.43971e+06	2.57936e+06	2.48335e+06	83258.1
	YP_906164.1	MUL_2322		5'-3' exonuclease	2	0.801028	0.0120898	1.15725	0.031015	1.02432	0.617746	1.16412	0.00799105	4	4	300.43	556690	596795	604436	585973	25646.2	512516	438068	457558	469381	38606.5	709853	630939	693569	678120	41663.6	638826	563223	598630	600226	37826.9	706700	676278	663446	682142	22215
	YP_906170.1	MUL_2328		hypothetical protein	10	0.91272	0.195076	0.952847	0.477964	0.70711	0.0202058	0.718203	0.00832283	3	3	188.63	261457	293939	316078	290491	27473.6	265558	271508	258347	265137	6590.68	267190	271763	291428	276794	12878.5	198306	236601	181322	205410	28316	203791	202036	220068	208632	9942.99
	YP_906171.1	MUL_2329		hypothetical protein	10	0.738696	0.0188883	0.706757	0.0137167	0.741193	0.038645	0.794634	0.0406107	5	5	177.98	327005	300074	261853	296311	32738.7	231217	219857	205576	218883	12848	222965	193943	211350	209420	14607	232927	239666	186277	219623	29074.9	239335	220668	246373	235459	13283.7
	YP_906172.1	MUL_2330	prcA	proteasome (alpha subunit) PrcA	7	0.812246	0.022607	0.87001	0.0838295	0.897439	0.136902	0.908747	0.180784	8	8	535.27	8.05187e+06	8.28361e+06	9.38889e+06	8.57479e+06	714489	7.30538e+06	6.78962e+06	6.7995e+06	6.96484e+06	294965	7.64615e+06	7.78444e+06	6.94988e+06	7.46015e+06	447290	7.82423e+06	8.01821e+06	7.24361e+06	7.69535e+06	403061	7.55926e+06	7.52202e+06	8.29566e+06	7.79231e+06	436309
	YP_906173.1	MUL_2331	prcB	proteasome (beta subunit) PrcB	7	0.747828	0.0202392	0.873683	0.130709	0.771533	0.02189	0.775929	0.0238091	6	6	487.6	4.42049e+06	4.56385e+06	5.38111e+06	4.78848e+06	518210	3.82673e+06	3.45433e+06	3.46183e+06	3.58096e+06	212874	4.27312e+06	4.31349e+06	3.96424e+06	4.18361e+06	191055	3.73555e+06	3.69871e+06	3.64915e+06	3.69447e+06	43359.8	3.65e+06	3.79692e+06	3.69964e+06	3.71552e+06	74737.8
	YP_906174.1	MUL_2332		hypothetical protein	10	0.634451	0.00168058	0.846739	0.0902701	0.724812	0.00482068	0.777628	0.013313	3	3	206.64	2.01562e+06	2.26605e+06	2.36167e+06	2.21444e+06	178703	1.37908e+06	1.46686e+06	1.36892e+06	1.40496e+06	53852.4	1.93983e+06	2.02927e+06	1.65607e+06	1.87505e+06	194847	1.66717e+06	1.56975e+06	1.57825e+06	1.60505e+06	53959.1	1.77287e+06	1.61486e+06	1.77831e+06	1.72201e+06	92838.8
	YP_906175.1	MUL_2333		hypothetical protein	10	0.772082	0.000986225	0.948477	0.14641	0.814516	0.0018632	0.844483	0.00257981	12	12	872.18	7.58417e+06	8.04392e+06	7.74973e+06	7.79261e+06	232854	6.29049e+06	6.00688e+06	5.75222e+06	6.01653e+06	269266	7.27381e+06	7.74112e+06	7.15841e+06	7.39111e+06	308557	6.58922e+06	6.08779e+06	6.36461e+06	6.34721e+06	251168	6.80798e+06	6.53888e+06	6.39532e+06	6.58073e+06	209487
	YP_906179.1	MUL_2337		ATPase	7	1.12718	0.0693256	1.09712	0.127495	0.95484	0.265924	0.946204	0.216492	14	13	717.51	4.00543e+06	4.47635e+06	4.36555e+06	4.28244e+06	246212	5.08122e+06	4.89342e+06	4.5066e+06	4.82708e+06	292997	4.89128e+06	4.83095e+06	4.37284e+06	4.69836e+06	283511	4.03018e+06	4.18164e+06	4.05532e+06	4.08905e+06	81170.2	3.97136e+06	3.99985e+06	4.18497e+06	4.05206e+06	115983
	YP_906189.1	MUL_2352	hisG	ATP phosphoribosyltransferase (EC:2.4.2.17)	7	0.581907	3.60718e-05	0.800953	0.00529417	0.808016	0.0574857	0.850834	0.00655216	5	5	320.93	1.73619e+06	1.67221e+06	1.64208e+06	1.68349e+06	48061.7	962557	1.02202e+06	954334	979638	36935.8	1.44883e+06	1.33313e+06	1.26323e+06	1.3484e+06	93737.6	1.52465e+06	1.42758e+06	1.12864e+06	1.36029e+06	206399	1.50033e+06	1.36312e+06	1.43368e+06	1.43238e+06	68615.9
	YP_906190.1	MUL_2353	hisE	phosphoribosyl-ATP pyrophosphatase (EC:3.6.1.31)	7	0.732447	0.0419517	0.696698	0.0342134	0.718995	0.0593937	0.712778	0.0612005	2	2	149.79	389768	298952	302399	330373	51466.3	249605	238704	237633	241981	6624.19	229258	249831	211422	230170	19220.8	198493	255562	258555	237537	33846.1	245639	266816	193993	235483	37459.1
	YP_906195.1	MUL_2360	cysS2,mshC	cysteinyl-tRNA synthetase (EC:6.1.1.16)	2	1.54576	0.195346	1.17932	0.588042	1.07268	0.831061	1.74467	0.100222	1	1	23.44	23718.9	11698.2	9475.98	14964.4	7662.64	28024.6	18180	23189.1	23131.2	4922.56	15497.9	18208.3	19236.9	17647.7	1931.54	16065.8	19166.9	12923.2	16052	3121.88	24957	31417.5	21949.2	26107.9	4837.92
	YP_906200.1	MUL_2365		hypothetical protein	10	0.857968	0.498378	1.60236	0.0466823	1.19599	0.390731	1.26096	0.253364	1	1	39.03	36136.1	28472	53769	39459	12971.8	32834.4	35518.4	33210.9	33854.6	1453.17	70305	61616	57761.3	63227.4	6425.23	42650.6	46250.2	52677.1	47192.6	5079.21	53516.8	48222.2	47529.4	49756.1	3275.2
	YP_906207.1	MUL_2372		hypothetical protein	10	0.778582	0.0119188	0.7447	0.00297556	0.720561	0.00109162	0.754912	0.00304389	7	7	549.25	1.92548e+07	2.14915e+07	2.09991e+07	2.05818e+07	1.1753e+06	1.44838e+07	1.70995e+07	1.64906e+07	1.60246e+07	1.36868e+06	1.55861e+07	1.59462e+07	1.44495e+07	1.53273e+07	781185	1.49936e+07	1.47511e+07	1.47466e+07	1.48304e+07	141333	1.47453e+07	1.58554e+07	1.60117e+07	1.55374e+07	690469
	YP_906208.1	MUL_2373		hypothetical protein	7	0.666017	0.00222655	0.762074	0.0110452	0.803696	0.0213203	0.8064	0.019368	11	11	564.6	3.2214e+06	3.16384e+06	3.58669e+06	3.32398e+06	229331	2.37391e+06	2.06841e+06	2.19915e+06	2.21383e+06	153274	2.5873e+06	2.70343e+06	2.30862e+06	2.53312e+06	202905	2.65214e+06	2.8855e+06	2.47676e+06	2.67146e+06	205053	2.59813e+06	2.55107e+06	2.89217e+06	2.68046e+06	184851
	YP_906225.1	MUL_2397		hypothetical protein	10	0.802622	0.00667658	0.951854	0.278931	0.947113	0.320023	1.00624	0.895313	5	5	360.21	1.34259e+06	1.21647e+06	1.18767e+06	1.24891e+06	82396.5	1.01013e+06	997899	999182	1.0024e+06	6724.19	1.19381e+06	1.19707e+06	1.17546e+06	1.18878e+06	11648.3	1.18162e+06	1.24164e+06	1.12533e+06	1.18286e+06	58162.4	1.20902e+06	1.3086e+06	1.2525e+06	1.25671e+06	49925.1
	YP_906233.1	MUL_2409	ftsE	cell division ATP-binding protein FtsE	3	1.12049	0.0456724	1.15169	0.00423537	1.00925	0.880458	1.12864	0.0956733	4	4	200.59	1.5507e+06	1.6872e+06	1.62856e+06	1.62215e+06	68477	1.92595e+06	1.74191e+06	1.78496e+06	1.81761e+06	96269.2	1.88172e+06	1.88303e+06	1.83989e+06	1.86821e+06	24538.2	1.80036e+06	1.59622e+06	1.5149e+06	1.63716e+06	147064	1.78433e+06	1.70779e+06	2.00036e+06	1.83083e+06	151727
	YP_906236.1	MUL_2412	prfB	peptide chain release factor 2	2	0.828165	0.0327695	1.03012	0.423732	0.880516	0.0207697	0.874635	0.0268086	6	5	220.36	840606	767551	793930	800696	36994.4	734802	644809	609713	663108	64520.5	856767	817052	800611	824810	28871	703714	730820	680542	705025	25164.4	705643	663066	732240	700317	34893.3
	YP_906241.1	MUL_2418		hypothetical protein	10	0.541877	0.00501129	0.771775	0.0591442	0.818321	0.171506	0.808853	0.135804	4	4	251.09	6.08825e+06	6.91604e+06	8.07206e+06	7.02545e+06	996417	3.7923e+06	3.80677e+06	3.82172e+06	3.80693e+06	14712.1	5.72882e+06	5.5235e+06	5.01388e+06	5.42206e+06	368108	6.62966e+06	5.74619e+06	4.87137e+06	5.74907e+06	879151	5.49621e+06	5.04187e+06	6.50959e+06	5.68256e+06	751395
	YP_906253.1	MUL_2430		monophosphatase	7	0.77561	0.040789	1.36526	0.00916927	1.15736	0.200881	1.3512	0.00349063	2	2	102.07	535202	456957	525737	505965	42705.3	450511	365503	361282	392432	50342.5	653631	667635	751064	690777	52677.5	500001	599875	656880	585585	79410.2	703752	692504	654728	683661	25680.3
	YP_906256.1	MUL_2433	ilvB1_1	acetolactate synthase (EC:2.2.1.6)	7	0.598749	0.000802231	0.748249	0.00621617	0.708789	0.00415526	0.694244	0.00204047	12	12	512.76	2.27428e+06	2.58444e+06	2.29605e+06	2.38492e+06	173128	1.4701e+06	1.44852e+06	1.36529e+06	1.42797e+06	55347.4	1.88719e+06	1.76596e+06	1.7004e+06	1.78452e+06	94765	1.74567e+06	1.75999e+06	1.56555e+06	1.69041e+06	108361	1.62174e+06	1.65044e+06	1.69497e+06	1.65572e+06	36899
	YP_906262.1	MUL_2439	fadB4	NADPH quinone oxidoreductase FadB4	1	1.11325	0.00750788	1.19539	0.0138446	1.15942	0.0278469	1.15743	0.0118198	5	5	397.38	2.15673e+06	2.20797e+06	2.08816e+06	2.15095e+06	60115.6	2.44455e+06	2.41005e+06	2.32904e+06	2.39455e+06	59297.3	2.75058e+06	2.53148e+06	2.43162e+06	2.57123e+06	163152	2.56792e+06	2.60911e+06	2.30453e+06	2.49385e+06	165246	2.626e+06	2.40379e+06	2.43893e+06	2.48958e+06	119451
	YP_906268.1	MUL_2447		hypothetical protein	10	0.783327	0.116876	1.37044	0.0475026	1.24614	0.220579	1.09981	0.371303	1	1	52.3	107306	77269.2	103810	96128.3	16425.8	71284.5	84040.6	70574.7	75299.9	7577.94	146284	131363	117566	131738	14362.6	115364	144674	99330.9	119790	22993.2	107723	104580	104865	105723	1737.9
	YP_906273.1	MUL_2452		hypothetical protein	10	0.715419	0.0120744	0.896401	0.0900468	1.13009	0.244711	1.16151	0.327772	1	1	59.29	254168	246179	284805	261718	20389.7	208972	186663	166078	187238	21452.8	233919	229547	240345	234604	5431.6	332994	297589	256707	295763	38176.3	313989	237100	360871	303987	62489.2
	YP_906274.1	MUL_2453		two-component system response regulator	9	0.623592	0.000156847	1.01365	0.747281	1.00856	0.821429	1.09548	0.161099	2	2	135.91	940623	1.01815e+06	940990	966587	44654.4	593782	610581	603907	602756	8458.29	1.01142e+06	1.00443e+06	923499	979784	48868.6	985627	1.00768e+06	931290	974864	39313.8	1.13824e+06	1.06332e+06	975062	1.05887e+06	81680.8
	YP_906300.1	MUL_2484		hypothetical protein	10	0.746667	0.189205	0.993214	0.964884	0.933218	0.683756	0.960022	0.804427	3	3	146	277703	431941	310848	340164	81190.5	208872	304884	248211	253989	48265.8	364305	337638	311623	337855	26342.1	351091	325435	275816	317447	38267.8	347139	348180	284376	326565	36540.6
	YP_906312.1	MUL_2496		hypothetical protein	10	0.703017	0.0168953	1.07585	0.275769	0.921009	0.442494	1.00916	0.91779	1	1	60.77	108440	94668.3	90712	97940	9305.82	67813.5	78074.9	60672.3	68853.6	8747.76	107538	100548	108021	105369	4182.35	80960.2	104674	84976.9	90203.7	12691.5	109839	98109.4	88564.1	98837.6	10656.4
	YP_906317.1	MUL_2502		FK-506 binding protein, peptidyl-prolyl cis-trans isomerase	2	1.47063	0.0123362	1.03288	0.710585	0.968065	0.752107	0.860141	0.193795	2	2	107.6	1.21518e+06	970824	1.11997e+06	1.10199e+06	123168	1.72872e+06	1.70468e+06	1.42845e+06	1.62062e+06	166854	1.04864e+06	1.24312e+06	1.12293e+06	1.13823e+06	98142.4	1.17615e+06	920945	1.1033e+06	1.0668e+06	131461	931633	838010	1.07396e+06	947868	118810
	YP_906318.1	MUL_2504		hypothetical protein	10	0.536747	0.00614262	0.909756	0.386044	1.03321	0.750158	1.00295	0.974372	1	1	20.24	176535	237278	200749	204854	30578.9	106751	106664	116449	109955	5624.11	195139	191582	172380	186367	12243	194875	213194	226904	211658	16069.4	204207	205476	206691	205458	1242.09
	YP_906319.1	MUL_2505		hypothetical protein	3	1.08975	0.0729636	1.26553	0.00236648	1.00262	0.964372	1.18267	0.00393218	5	5	273.42	828494	790066	751914	790158	38289.9	844490	839213	899519	861074	33398.8	1.02628e+06	1.01549e+06	958137	999968	36626.5	775972	736936	863774	792227	64962.8	935874	917056	950567	934499	16797.4
	YP_906321.1	MUL_2507		hypothetical protein	10	0.605524	0.0156161	1.08488	0.463739	0.798541	0.124551	0.742374	0.158146	1	1	29.1	69510.7	57864.7	80471.9	69282.4	11305.3	45518.8	40096.3	40241.5	41952.2	3089.64	70609.9	81317.1	73561.7	75162.9	5530.28	51359.7	53322.6	61292.4	55324.9	5260.38	67330.9	44443.1	42526.4	51433.5	13800.9
	YP_906324.1	MUL_2510		ABC transporter ATP-binding protein	3	1.22279	0.159316	1.5752	0.00958158	1.43631	0.0917872	1.46411	0.028317	2	2	79.66	58668.3	78204.7	52551.7	63141.6	13398.7	81631.5	77220.5	72774.2	77208.7	4428.64	100623	97613.5	100146	99460.6	1617.32	85077.2	109736	77259.1	90690.7	16950.5	97372.9	84457.4	95507.7	92446	6980.9
	YP_906332.1	MUL_2518	nudC	NADH pyrophosphatase	7	1.05335	0.445427	0.838072	0.0601118	0.876468	0.107099	0.87494	0.179329	3	3	211.72	2.04518e+06	2.30427e+06	2.32808e+06	2.22584e+06	156906	2.42271e+06	2.47862e+06	2.13241e+06	2.34458e+06	185856	1.68048e+06	2.04406e+06	1.87171e+06	1.86542e+06	181868	2.13838e+06	1.81366e+06	1.9006e+06	1.95088e+06	168101	1.8604e+06	1.75093e+06	2.23111e+06	1.94748e+06	251656
	YP_906340.1	MUL_2526		hypothetical protein	10	0.73124	0.000840838	0.890974	0.044223	0.797544	0.0137538	0.816825	0.00266468	2	2	61.41	709006	655521	675704	680077	27009.2	483355	485307	523238	497300	22484	565531	622865	629398	605931	35139.8	503102	525364	598709	542392	50026.1	571460	559118	535935	555504	18036.2
	YP_906344.1	MUL_2530		hypothetical protein	10	0.659953	0.00109081	0.901804	0.147794	0.799932	0.0118028	0.86105	0.0285616	7	6	568.61	1.59981e+07	1.60524e+07	1.79675e+07	1.66727e+07	1.12168e+06	1.08296e+07	1.08064e+07	1.13735e+07	1.10032e+07	320936	1.54586e+07	1.58797e+07	1.37682e+07	1.50355e+07	1.11756e+06	1.25428e+07	1.36841e+07	1.37842e+07	1.3337e+07	689642	1.39896e+07	1.42642e+07	1.48142e+07	1.4356e+07	419883
	YP_906346.1	MUL_2532		hypothetical protein	10	0.705835	0.0860263	0.971531	0.662012	0.924633	0.635344	0.929325	0.369514	1	1	40.29	98046.2	119220	103581	106949	10981.5	51115	91096.4	84253.7	75488.4	21383.4	101609	105882	104221	103904	2154.04	106609	119049	71008.5	98888.6	24933.1	105298	101037	91836.3	99390.4	6880.21
	YP_906347.1	MUL_2533	rhlE	ATP-dependent RNA helicase RhlE	2	1.22281	0.449675	1.45054	0.103615	1.31615	0.458724	1.5614	0.0321001	1	1	24.9	17364.8	27776.4	16888.1	20676.4	6153.36	25969.7	32197.5	17683.1	25283.4	7281.48	28063.7	35241.5	26670.9	29992	4599.16	29872.1	38045.3	13722.4	27213.3	12377.5	33058.5	32624.6	31169.3	32284.1	989.536
	YP_906349.1	MUL_2535		Soj/ParA-related protein	2	1.21568	0.00924164	1.30479	0.00626146	1.50015	0.0634508	1.37881	0.00268663	3	3	80.06	1.33575e+06	1.52371e+06	1.32901e+06	1.39616e+06	110515	1.68917e+06	1.70188e+06	1.70077e+06	1.69727e+06	7039.5	1.84733e+06	1.72557e+06	1.8922e+06	1.8217e+06	86218.7	2.35837e+06	2.36358e+06	1.56137e+06	2.09444e+06	461658	2.00975e+06	1.84394e+06	1.92141e+06	1.92503e+06	82961.1
	YP_906352.1	MUL_2538		acetyltransferase	7	0.579095	0.0117537	0.790321	0.112767	1.03693	0.92335	0.661587	0.148001	1	1	35.93	14054.7	12171.1	15964.5	14063.4	1896.71	7477.17	9708.55	7246.49	8144.07	1359.78	12424.7	9246.06	11673.2	11114.6	1661.28	21114.9	17760.4	4872.95	14582.7	8574.56	13505.6	9295.91	5111.08	9304.19	4197.26
	YP_906357.1	MUL_2543		hypothetical protein	10	0.745552	0.285589	1.11607	0.456046	0.913657	0.76356	0.965481	0.849193	1	1	21.4	43340.1	59175.1	71493.5	58002.9	14113.2	28544.4	42249.5	58938.6	43244.2	15221.5	63711.6	65570.7	64923.2	64735.2	943.698	26897.3	62092.3	69994.6	52994.8	22943.8	45553.9	57847.1	64601	56000.7	9656.87
	YP_906360.1	MUL_2546		short chain dehydrogenase	7	0.575333	0.000144322	0.869776	0.0239108	0.766512	0.00137709	0.792682	0.00229588	11	10	757.79	1.7252e+07	1.75929e+07	1.8803e+07	1.78826e+07	815097	1.06748e+07	1.03891e+07	9.80151e+06	1.02885e+07	445243	1.64685e+07	1.51508e+07	1.50423e+07	1.55539e+07	793961	1.34899e+07	1.34492e+07	1.41827e+07	1.37072e+07	412242	1.43515e+07	1.45052e+07	1.36689e+07	1.41752e+07	445170
	YP_906381.1	MUL_2568	pvdS	transcriptional regulatory protein PvdS	9	0.705333	0.00494381	1.10913	0.14175	1.04792	0.422609	1.09103	0.153682	5	5	231.59	762245	799340	670245	743943	66464.9	522699	538064	513421	524728	12446.4	868446	793476	813461	825127	38823	800658	762933	775193	779594	19243.9	810023	818380	806580	811661	6068.04
	YP_906383.1	MUL_2573		hypothetical protein	10	0.570618	0.00256623	0.766784	0.0175978	0.795616	0.0280587	0.754733	0.019247	5	5	198.84	1.32723e+06	1.62648e+06	1.53804e+06	1.49725e+06	153734	831248	925041	806781	854357	62424.5	1.15678e+06	1.16383e+06	1.12359e+06	1.14807e+06	21489.5	1.21649e+06	1.15345e+06	1.20376e+06	1.19124e+06	33334.6	1.14391e+06	1.18916e+06	1.057e+06	1.13002e+06	67165.8
	YP_906385.1	MUL_2576	secA1,azi,div	preprotein translocase subunit SecA	3	1.13353	0.0196555	1.00573	0.865439	0.855668	0.011857	0.898907	0.0453634	23	21	1137.86	4.20591e+06	4.57795e+06	4.61898e+06	4.46761e+06	227565	5.12862e+06	5.17458e+06	4.88934e+06	5.06418e+06	153146	4.57684e+06	4.50759e+06	4.39518e+06	4.4932e+06	91682.1	3.86802e+06	3.69228e+06	3.90809e+06	3.82279e+06	114793	4.02402e+06	4.16141e+06	3.86248e+06	4.01597e+06	149627
	YP_906391.1	MUL_2582	mtrA	two component sensory transduction transcriptional regulatory protein MtrA	9	1.55641	0.00016059	1.10713	0.0690433	0.88137	0.0203736	0.9057	0.0465453	7	7	433.63	2.98308e+06	3.22848e+06	3.21263e+06	3.1414e+06	137339	4.75513e+06	5.08241e+06	4.83032e+06	4.88929e+06	171424	3.62579e+06	3.54721e+06	3.26085e+06	3.47795e+06	192077	2.6481e+06	2.84449e+06	2.81362e+06	2.76873e+06	105611	2.82625e+06	2.73906e+06	2.97018e+06	2.84516e+06	116714
	YP_906395.1	MUL_2592	sahH	S-adenosyl-L-homocysteine hydrolase (EC:3.3.1.1)	7	0.67421	0.00263837	0.799316	0.0164676	0.80627	0.0166688	0.784812	0.0113688	11	11	544.77	4.72425e+06	4.31923e+06	4.00151e+06	4.34833e+06	362249	2.92868e+06	2.99992e+06	2.86646e+06	2.93169e+06	66778.6	3.36333e+06	3.59415e+06	3.46958e+06	3.47569e+06	115532	3.48863e+06	3.5799e+06	3.44925e+06	3.50593e+06	67017.3	3.46244e+06	3.36789e+06	3.40754e+06	3.41262e+06	47481.4
	YP_906403.1	MUL_2601		hypothetical protein	10	0.717776	0.000324598	1.08062	0.0566685	0.921021	0.0816471	0.989827	0.906146	2	2	62.26	314870	322969	313969	317269	4956.32	239440	214530	229215	227728	12521.5	361195	334824	332522	342847	15931.4	271424	304346	300865	292212	18086.6	365137	288903	288085	314042	44251.9
	YP_906404.1	MUL_2602	manB,pmmA	phosphomannomutase/phosphoglucomutase	7	0.881399	0.178152	1.09295	0.265245	1.05455	0.532983	1.04648	0.553288	7	5	328.57	1.48648e+06	1.88645e+06	1.64705e+06	1.67332e+06	201275	1.48951e+06	1.52859e+06	1.40651e+06	1.47487e+06	62342.7	1.88419e+06	1.82392e+06	1.77846e+06	1.82886e+06	53034.7	1.80655e+06	1.85313e+06	1.63413e+06	1.7646e+06	115366	1.77408e+06	1.78995e+06	1.68926e+06	1.7511e+06	54136.4
	YP_906408.1	MUL_2606	fbiA	LPPG:FO 2-phospho-L-lactate transferase	7	0.901545	0.154683	1.00781	0.900071	0.948726	0.627145	1.03997	0.564666	2	2	138.24	659879	756650	714400	710310	48515.1	692963	595292	632874	640376	49265.7	765550	721948	660075	715857	53000.7	687151	776507	558008	673889	109852	803593	731557	680958	738703	61628.8
	YP_906412.1	MUL_2610	manB	D-alpha-D-mannose-1-phosphate guanylyltransferase ManB	3	0.730103	0.153072	0.758822	0.169022	0.796951	0.333445	0.957392	0.803704	1	1	33.06	20960.7	20337.2	12971.7	18089.9	4443.4	11103	14246.8	14272.6	13207.5	1822.59	13681.9	12987.4	14511.6	13727	763.102	16839.1	16265.5	10145.7	14416.8	3709.96	15333.6	19915.6	16708.2	17319.1	2351.31
	YP_906425.1	MUL_2626	fadE25	acyl-CoA dehydrogenase FadE25	1	1.17898	0.00266262	1.26298	0.000841189	1.09	0.0670053	1.14258	0.0133771	13	12	856.66	5.3635e+06	4.94961e+06	5.32685e+06	5.21332e+06	229115	6.19635e+06	6.19056e+06	6.05223e+06	6.14638e+06	81591.2	6.69262e+06	6.62084e+06	6.43955e+06	6.58433e+06	130424	5.94952e+06	5.54737e+06	5.55071e+06	5.68253e+06	231225	5.97181e+06	6.1491e+06	5.74907e+06	5.95666e+06	200446
	YP_906426.1	MUL_2627	purE	phosphoribosylaminoimidazole carboxylase catalytic subunit PurE (air carboxylase) (AirC)	7	0.68725	0.00171374	0.783419	0.0353693	0.743956	0.00238893	0.687314	0.00180131	5	5	246.33	3.20977e+06	3.54399e+06	3.57663e+06	3.44347e+06	203042	2.4671e+06	2.20011e+06	2.43236e+06	2.36652e+06	145161	2.61063e+06	3.09334e+06	2.38906e+06	2.69768e+06	360116	2.50173e+06	2.66863e+06	2.515e+06	2.56179e+06	92764.9	2.48254e+06	2.19634e+06	2.42134e+06	2.36674e+06	150709
	YP_906427.1	MUL_2628	purK	phosphoribosylaminoimidazole carboxylase ATPase subunit (EC:4.1.1.21)	7	0.513256	0.00489871	0.814785	0.0940413	0.839969	0.158853	0.87722	0.240616	2	2	79.8	371407	441601	332800	381936	55159.6	193071	182587	212435	196031	15142.8	310433	301745	321411	311196	9855.06	323770	345786	292887	320815	26573.1	321521	324461	359144	335042	20924.4
	YP_906430.1	MUL_2631	birA	bifunctional protein BirA	7	1.0821	0.519629	1.65928	0.00684894	1.14561	0.506454	1.38164	0.0886026	1	1	59.55	61975.4	80438.2	54824.2	65745.9	13216.7	71312.5	72101.4	70016.6	71143.5	1052.66	115305	109259	102710	109091	6298.99	95467	71438.2	59051.8	75319	18515.2	102137	95478.9	74896.1	90837.5	14201.4
	YP_906431.1	MUL_2632	accD5	propionyl-CoA carboxylase beta chain 5 AccD5	7	0.748399	0.001021	0.852805	0.00887406	0.832783	0.00825966	0.843615	0.0131115	15	15	1046.27	1.72515e+07	1.78106e+07	1.86623e+07	1.79081e+07	710433	1.39692e+07	1.28277e+07	1.34103e+07	1.34024e+07	570749	1.59789e+07	1.51158e+07	1.47217e+07	1.52721e+07	643004	1.51722e+07	1.4021e+07	1.55475e+07	1.49136e+07	795428	1.48728e+07	1.60932e+07	1.43566e+07	1.51075e+07	891757
	YP_906432.1	MUL_2633		hypothetical protein	10	0.628767	0.00296407	0.839917	0.0472512	0.827007	0.0354401	0.848783	0.0616104	3	3	225.54	2.51357e+06	2.90771e+06	3.01044e+06	2.81057e+06	262291	1.65559e+06	1.83792e+06	1.80808e+06	1.7672e+06	97801.3	2.43093e+06	2.26875e+06	2.38226e+06	2.36065e+06	83224.9	2.30047e+06	2.39558e+06	2.27705e+06	2.32436e+06	62772.5	2.47816e+06	2.41963e+06	2.25891e+06	2.38557e+06	113529
	YP_906436.1	MUL_2637	accA3	bifunctional protein acetyl-/propionyl-coenzyme a carboxylase (alpha chain) AccA3	7	0.749726	0.00109552	0.918778	0.121912	0.856634	0.00858482	0.871298	0.0304678	21	21	1765.38	3.79929e+07	3.82753e+07	4.15663e+07	3.92782e+07	1.98659e+06	2.96145e+07	2.97307e+07	2.89984e+07	2.94479e+07	393561	3.66649e+07	3.77418e+07	3.38571e+07	3.60879e+07	2.00558e+06	3.4111e+07	3.34756e+07	3.33546e+07	3.36471e+07	406278	3.49359e+07	3.55379e+07	3.21953e+07	3.4223e+07	1.7817e+06
	YP_906448.1	MUL_2648		TetR family transcriptional regulator	9	0.709695	0.0128259	0.931347	0.399721	1.02868	0.792199	1.01297	0.886732	5	5	245.17	1.88428e+06	1.59555e+06	1.52145e+06	1.66709e+06	191704	1.20411e+06	1.20785e+06	1.13742e+06	1.18313e+06	39626	1.61254e+06	1.59258e+06	1.45281e+06	1.55264e+06	87034.6	1.95653e+06	1.671e+06	1.51718e+06	1.7149e+06	222940	1.86001e+06	1.64914e+06	1.55699e+06	1.68871e+06	155339
	YP_906459.1	MUL_2667	glpD2	glycerol-3-phosphate dehydrogenase GlpD2	7	1.1851	0.123492	1.20804	0.0606502	0.97557	0.792644	1.10086	0.291496	6	6	279.68	810319	909582	697376	805759	106177	899453	1.04618e+06	919082	954905	79654.1	1.01383e+06	945361	960964	973387	35887.1	807102	831388	719733	786074	58722.6	940334	866544	854207	887028	46574.6
	YP_906460.1	MUL_2668	lpdA	flavoprotein disulfide reductase	7	0.644857	0.00275426	0.756984	0.00442788	0.723431	0.00175567	0.794832	0.00374756	7	7	367.65	3.22334e+06	3.33233e+06	3.59909e+06	3.38492e+06	193319	2.46017e+06	2.11419e+06	1.97401e+06	2.18279e+06	250231	2.61734e+06	2.67958e+06	2.39008e+06	2.56233e+06	152385	2.52561e+06	2.48701e+06	2.33365e+06	2.44876e+06	101536	2.65551e+06	2.67421e+06	2.74162e+06	2.69044e+06	45292.6
	YP_906461.1	MUL_2669		hypothetical protein	10	0.720189	0.0161564	0.752912	0.024046	0.87321	0.33014	0.936525	0.493382	4	4	380	2.85606e+06	3.52288e+06	3.50482e+06	3.29459e+06	379880	2.51095e+06	2.33296e+06	2.27427e+06	2.37273e+06	123248	2.61907e+06	2.41986e+06	2.40267e+06	2.48053e+06	120287	3.18989e+06	3.17739e+06	2.26331e+06	2.87687e+06	531391	2.97513e+06	2.86135e+06	3.41991e+06	3.08546e+06	295169
	YP_906463.1	MUL_2671	amiA1	N-acyl-L-amino acid amidohydrolase AmiA1	7	1.50798	0.00601993	1.81887	0.00175507	1.60391	0.00176303	1.60012	0.00356516	2	2	79.15	158606	157083	134981	150223	13222.4	216913	250678	212009	226533	21053.2	297897	247042	274770	273237	25461.9	259803	228829	234202	240945	16551.3	249782	255806	215539	240376	21719
	YP_906465.1	MUL_2673	deoD	purine nucleoside phosphorylase (EC:2.4.2.1)	7	0.617733	0.0401113	0.673937	0.0838443	0.525849	0.0170544	0.501252	0.0101854	2	2	133.28	90737.6	132259	116652	113216	20972.7	81307.6	54801.2	73703	69937.3	13648.5	56092.8	92182	80626.6	76300.5	18429.4	50211	71525.9	56866.8	59534.6	10905	54388.2	54464.1	61396.8	56749.7	4024.66
	YP_906469.1	MUL_2677		hypothetical protein	10	0.838054	0.0251027	1.11309	0.122246	0.912993	0.0804866	0.950506	0.33566	11	11	645.13	5.96837e+06	6.13402e+06	6.72241e+06	6.27493e+06	396280	5.61705e+06	5.04973e+06	5.10942e+06	5.25873e+06	311743	7.28322e+06	7.24921e+06	6.42133e+06	6.98459e+06	488091	5.66348e+06	5.83128e+06	5.69214e+06	5.72897e+06	89759.4	6.25955e+06	5.95698e+06	5.67656e+06	5.96437e+06	291564
	YP_906474.1	MUL_2682	alc	allantoicase (EC:3.5.3.4)	10	0.599211	0.000118186	0.892724	0.0278501	0.81042	0.00950436	0.84515	0.0107215	5	5	239.03	1.75389e+06	1.61791e+06	1.66992e+06	1.68057e+06	68617.6	983305	1.05051e+06	987235	1.00702e+06	37719.6	1.53847e+06	1.5336e+06	1.4288e+06	1.50029e+06	61962.5	1.4584e+06	1.3614e+06	1.26612e+06	1.36197e+06	96141	1.50416e+06	1.37943e+06	1.37742e+06	1.42034e+06	72596.6
	YP_906475.1	MUL_2683		hypothetical protein	10	0.568558	0.0124915	0.85936	0.299924	0.686751	0.0533619	0.857352	0.244371	2	2	60.93	85356.8	117952	112269	105192	17411.5	57929.2	55649.7	65844.9	59808	5350.92	84375.5	104963	81856.4	90398.2	12676	69621.1	85135	61966.9	72241	11804.2	98923.7	84135.1	87502.1	90187	7751.28
	YP_906489.1	MUL_2701		transcriptional regulatory protein	9	1.00904	0.843383	1.11575	0.182362	1.0059	0.896634	1.01679	0.679632	3	3	199.19	525625	551363	596014	557667	35615.3	556607	586307	545220	562711	21213.1	624543	561548	680552	622214	59536	577176	537704	567989	560956	20654.7	572423	557947	570725	567031	7913.2
	YP_906514.1	MUL_2730	cysQ_1	monophosphatase CysQ_1	7	0.93416	0.494283	1.13813	0.201255	1.04607	0.756367	1.16807	0.104079	1	1	72.39	375883	406342	447436	409887	35908	426886	394535	327280	382900	50812	440512	527702	431301	466505	53198	507705	450361	328248	428771	91655.8	480424	433815	522091	478777	44161.4
	YP_906521.1	MUL_2739		methylase	7	0.910166	0.49021	1.13985	0.17024	0.952719	0.633271	0.995462	0.959263	1	1	74.08	350978	355569	443457	383335	52118	405262	287863	353569	348898	58838.8	448985	414598	447252	436945	19372.4	392272	330695	372663	365210	31458.2	377007	402365	365413	381595	18898.7
	YP_906524.1	MUL_2744	htpG	heat shock protein 90	0	1.14009	0.0150857	1.23083	0.00146454	1.13179	0.056209	1.20238	0.00385561	29	28	1902.32	2.89954e+07	2.93866e+07	2.70376e+07	2.84732e+07	1.25857e+06	3.27762e+07	3.34039e+07	3.12058e+07	3.2462e+07	1.13223e+06	3.44915e+07	3.47561e+07	3.58894e+07	3.50457e+07	742598	3.37349e+07	3.3103e+07	2.98388e+07	3.22256e+07	2.09097e+06	3.47447e+07	3.29919e+07	3.49698e+07	3.42355e+07	1.08282e+06
	YP_906535.1	MUL_2758	echA8_5	enoyl-CoA hydratase, EchA8_5	1	0.559866	0.00235514	0.825315	0.0827761	0.86087	0.151235	0.910977	0.237226	4	4	155.27	619387	751468	637513	669456	71600.7	354163	376359	393895	374805	19911.6	608624	540443	508469	552512	51156.7	549584	641001	538358	576315	56300.9	604166	632035	593377	609859	19947.7
	YP_906559.1	MUL_2791		hypothetical protein	7	0.798334	3.12032e-05	0.933918	0.0531553	0.853328	0.0103698	0.867311	0.000925924	17	17	1038.3	1.30059e+07	1.28714e+07	1.28854e+07	1.29209e+07	73985	1.05458e+07	1.01619e+07	1.02379e+07	1.03152e+07	203305	1.2359e+07	1.23974e+07	1.14448e+07	1.20671e+07	539270	1.15551e+07	1.1312e+07	1.02102e+07	1.10258e+07	716652	1.15537e+07	1.11684e+07	1.08973e+07	1.12064e+07	329827
	YP_906566.1	MUL_2798	amiC_1	amidase AmiC_1	7	0.500874	0.00363186	0.991534	0.925175	0.742628	0.0652392	0.990579	0.952963	1	1	47.88	67594.1	83880.5	65173	72215.9	10174.2	35388.8	37218.2	35906.2	36171.1	943.018	74994.9	70124.9	69693.9	71604.6	2943.98	45606	54297.8	60985	53629.6	7711.24	83405.7	77569	53632	71535.6	15777.2
	YP_906572.1	MUL_2806	thiE	thiamine-phosphate pyrophosphorylase (EC:2.5.1.3)	7	0.856585	0.214587	0.956887	0.638131	0.91799	0.555761	1.06064	0.600471	2	2	56.69	92607.6	112898	121923	109143	15014.1	105169	84372.1	90929	93490.2	10632.6	110182	98895.3	104235	104437	5646.28	94228.8	121364	84983.9	100192	18908.8	111656	130833	104796	115762	13495.3
	YP_906573.1	MUL_2807	mutT3	mutator protein MutT3	2	0.843694	0.720174	1.12094	0.836964	0.922122	0.877803	1.55314	0.27935	1	1	42.07	1036.48	5809.11	4755.66	3867.08	2507.33	2277.72	4387.24	3122.93	3262.63	1061.67	2228.32	3388.73	7387.21	4334.75	2706.43	3179.09	5692.61	1826.06	3565.92	1962.09	5624.38	7741.29	4652.62	6006.1	1579.32
	YP_906579.1	MUL_2814	fgd1	F420-dependent glucose-6-phosphate dehydrogenase Fgd1	7	0.894983	0.570533	1.12093	0.485889	1.08088	0.748507	0.959427	0.858084	2	2	93.2	240926	158139	152623	183896	49466.3	141207	185267	167279	164584	22153.3	212241	196176	209989	206135	8698.28	250265	207500	138546	198770	56368.8	217144	186164	125997	176435	46345.4
	YP_906584.1	MUL_2825	fadE7	acyl-CoA dehydrogenase FadE7	1	0.592679	0.0105564	0.582771	0.00169991	0.706687	0.00354226	0.759027	0.0665363	1	1	67.25	760227	687438	807138	751601	60314.4	558101	412199	366075	445458	100240	483333	424363	406339	438012	40270.6	532495	545084	515861	531147	14658.2	672343	454093	585022	570486	109849
	YP_906591.1	MUL_2834	purA	adenylosuccinate synthetase (EC:6.3.4.4)	7	0.569777	0.0234495	1.61963	0.00834527	1.46947	0.0397944	1.45159	0.0353036	1	1	63.67	122486	86929.2	124783	111399	21222.9	72708.4	53624.2	64085.8	63472.8	9556.87	179540	168342	193395	180426	12550	173869	139082	178142	163698	21424.6	182103	155288	147729	161707	18063.7
	YP_906599.1	MUL_2841		hypothetical protein	10	0.510266	0.00080725	0.809301	0.0562591	0.80694	0.0420948	0.913879	0.19983	3	3	213.22	2.19651e+06	2.61186e+06	2.55292e+06	2.45376e+06	224727	1.23745e+06	1.29941e+06	1.21936e+06	1.25207e+06	41981.2	2.07675e+06	2.13006e+06	1.75069e+06	1.98583e+06	205375	2.13915e+06	1.9901e+06	1.81087e+06	1.98004e+06	164370	2.25005e+06	2.31858e+06	2.1587e+06	2.24244e+06	80215.7
	YP_906600.1	MUL_2842		hypothetical protein	3	0.916491	0.73722	0.700146	0.304032	1.07579	0.782406	1.32435	0.311286	1	1	27.08	15217.1	36444	29528.3	27063.1	10826	23808.7	24630.2	25970.4	24803.1	1091.19	24705.8	16577	15561.7	18948.1	5012.05	27822.3	24640.8	34879.7	29114.2	5240.26	34111.1	43981.4	29431	35841.2	7427.89
	YP_906608.1	MUL_2851		methyltransferase	2	0.799506	0.000575418	1.27026	0.0106386	1.05071	0.442183	1.12758	0.167853	3	3	149.64	519852	532365	504027	518748	14201.2	414119	403805	426303	414742	11261.5	683380	693993	599468	658947	51782.9	527300	603132	504725	545052	51549.5	639731	604338	510727	584932	66655.9
	YP_906640.1	MUL_2890		oxygenase	7	1.72767	0.0051184	1.02977	0.803894	0.715819	0.0674575	0.77351	0.187132	2	2	84.02	207919	203732	150290	187314	32131.4	342660	291788	336399	323616	27740.5	212458	185595	180618	192891	17128	151968	135053	115226	134083	18390.4	158651	169031	106984	144889	33234.1
	YP_906643.1	MUL_2894	tpx	thiol peroxidase	7	0.766448	0.0233756	0.877197	0.104565	0.82951	0.0715377	0.877517	0.139801	7	7	618.53	2.70749e+07	3.09214e+07	3.29333e+07	3.03099e+07	2.97672e+06	2.49469e+07	2.32253e+07	2.15207e+07	2.3231e+07	1.71308e+06	2.68647e+07	2.56901e+07	2.72084e+07	2.65878e+07	796120	2.75558e+07	2.44589e+07	2.34124e+07	2.51423e+07	2.15458e+06	2.58655e+07	2.5241e+07	2.86858e+07	2.65974e+07	1.8353e+06
	YP_906663.1	MUL_2920	fadD31	putative fatty-acid--CoA ligase (EC:2.3.1.86)	1	1.36478	0.000708733	1.72311	0.000275367	1.18302	0.0169522	1.3054	0.00355611	5	5	185.61	514120	493316	458309	488582	28205.1	678398	674359	647662	666806	16702.2	882844	798133	844658	841879	42423.4	609367	558928	565712	578002	27373.7	672595	628451	612338	637795	31196.1
	YP_906676.1	MUL_2935	fadB5	oxidoreductase FadB5	1	1.33432	0.0863363	1.18637	0.355871	1.26208	0.275429	1.17317	0.363472	1	1	73.52	63168.6	82616.7	93213.5	79666.3	15238.2	107232	92326	119342	106300	13532.3	72867.9	100393	110281	94514	19387.1	73312.2	108475	119848	100545	24260.3	89222.1	112850	78313.6	93461.9	17654.2
	YP_906684.1	MUL_2948		hypothetical protein	10	0.91532	0.0228926	1.11982	0.0155888	0.943154	0.176201	0.977714	0.552054	6	6	316.59	2.30739e+06	2.49127e+06	2.44752e+06	2.4154e+06	96057.6	2.19299e+06	2.20389e+06	2.2357e+06	2.21086e+06	22192.3	2.71662e+06	2.77671e+06	2.62109e+06	2.70481e+06	78481.1	2.36698e+06	2.15711e+06	2.31017e+06	2.27809e+06	108552	2.34056e+06	2.47751e+06	2.26663e+06	2.36157e+06	106994
	YP_906685.1	MUL_2949		monooxygenase	7	0.604097	0.0458679	0.968018	0.778766	0.762548	0.129139	0.951158	0.66494	5	5	173.11	1.61349e+06	1.94126e+06	1.35607e+06	1.63694e+06	293299	1.28967e+06	841739	835198	988870	260523	1.51536e+06	1.65711e+06	1.58128e+06	1.58459e+06	70934.1	1.22011e+06	1.06745e+06	1.45717e+06	1.24824e+06	196376	1.56576e+06	1.59648e+06	1.50872e+06	1.55699e+06	44535.7
	YP_906686.1	MUL_2951	lipD	lipase LipD	1	0.610468	0.0456221	1.24559	0.146184	1.5684	0.117821	1.80361	0.00635363	3	3	155.51	237247	209192	146789	197743	46303.1	115433	124401	122313	120716	4692.33	253486	243274	242159	246306	6242.45	339319	378099	213002	310140	86329.8	384797	347499	337660	356652	24865.7
	YP_906687.1	MUL_2952		hypothetical protein	10	1.22549	0.0205523	1.68293	0.000348749	1.49131	0.000454151	1.49609	0.000701989	4	4	218.56	1.96956e+06	1.68458e+06	1.80263e+06	1.81892e+06	143186	2.32799e+06	2.08627e+06	2.27298e+06	2.22908e+06	126699	2.94496e+06	3.19396e+06	3.04447e+06	3.06113e+06	125337	2.74842e+06	2.69383e+06	2.69552e+06	2.71259e+06	31042.4	2.80847e+06	2.71234e+06	2.643e+06	2.72127e+06	83095.3
	YP_906689.1	MUL_2956	cinA	competence damage-inducible protein A	0	0.71143	0.0277021	1.21437	0.0645856	0.952564	0.671416	1.13786	0.222987	1	1	76.34	177704	136618	162736	159019	20793.7	125750	106521	107123	113131	10932.2	199040	180903	199382	193108	10571.8	149064	133169	172194	151476	19623.9	193285	162623	186916	180941	16180.5
	YP_906701.1	MUL_2970	fbpB	secreted antigen 85-B FbpB	1	0.801726	0.465983	1.50097	0.0402802	0.64188	0.190875	0.780817	0.0377539	6	5	464.62	1.28117e+07	1.00573e+07	1.11822e+07	1.13504e+07	1.38489e+06	1.26199e+07	3.84125e+06	1.08386e+07	9.0999e+06	4.6404e+06	1.94437e+07	1.79721e+07	1.36939e+07	1.70366e+07	2.98685e+06	2.71382e+06	8.0079e+06	1.1135e+07	7.28559e+06	4.25683e+06	8.82554e+06	8.62155e+06	9.14067e+06	8.86259e+06	261533
	YP_906719.1	MUL_2995	echA8_6	enoyl-CoA hydratase, EchA8_6	1	1.20065	0.331637	1.55366	0.0163256	0.782352	0.298114	0.69537	0.120561	2	2	59.39	305179	276896	192850	258308	58426.1	374418	288128	267868	310138	56582.4	402707	421796	379470	401324	21197	267015	161536	177713	202088	56807.5	221375	167632	149853	179620	37237.8
	YP_906720.1	MUL_2996		hypothetical protein	10	0.739654	0.000296162	0.874862	0.0296763	0.77398	0.00597768	0.762055	0.00155342	5	5	333.94	4.35591e+06	4.49306e+06	4.24961e+06	4.36619e+06	122048	3.36099e+06	3.16801e+06	3.15942e+06	3.22947e+06	113976	4.10744e+06	3.60643e+06	3.74558e+06	3.81982e+06	258623	3.59511e+06	3.502e+06	3.04092e+06	3.37935e+06	296757	3.36442e+06	3.50648e+06	3.11095e+06	3.32728e+06	200363
	YP_906721.1	MUL_2997		hypothetical protein	10	0.592505	0.0111389	0.830112	0.14677	0.793519	0.105859	0.932124	0.526681	4	4	257.4	1.55727e+06	2.10059e+06	1.80609e+06	1.82132e+06	271983	971686	1.1515e+06	1.11422e+06	1.07914e+06	94904.8	1.53278e+06	1.62251e+06	1.38039e+06	1.5119e+06	122401	1.32121e+06	1.61874e+06	1.39579e+06	1.44525e+06	154805	1.53733e+06	1.82607e+06	1.72967e+06	1.69769e+06	147005
	YP_906723.1	MUL_2999	ahpC	alkyl hydroperoxide reductase C protein AhpC	0	1.03909	0.607478	1.35495	0.006639	1.63282	0.00428158	1.66928	0.000717942	18	18	1217.83	7.76392e+07	6.17081e+07	6.7119e+07	6.88221e+07	8.10097e+06	6.9673e+07	7.38167e+07	7.1047e+07	7.15122e+07	2.11063e+06	9.44221e+07	9.31616e+07	9.2167e+07	9.32502e+07	1.13013e+06	1.20216e+08	1.15869e+08	1.01037e+08	1.12374e+08	1.00561e+07	1.16192e+08	1.11918e+08	1.1654e+08	1.14883e+08	2.57417e+06
	YP_906724.1	MUL_3000	ahpD	alkyl hydroperoxide reductase D protein AhpD	0	0.653735	9.58836e-06	0.873599	0.00174799	0.846319	0.00857022	0.873589	0.0177695	10	10	569.02	9.85363e+07	9.99852e+07	1.02176e+08	1.00232e+08	1.83218e+06	6.46872e+07	6.51057e+07	6.67834e+07	6.55254e+07	1.10937e+06	8.71738e+07	9.0047e+07	8.54677e+07	8.75629e+07	2.3143e+06	8.9527e+07	7.91895e+07	8.57693e+07	8.48286e+07	5.23252e+06	8.85885e+07	9.2318e+07	8.17792e+07	8.75619e+07	5.34389e+06
	YP_906726.1	MUL_3002	lldD2	L-lactate dehydrogenase (cytochrome) LldD2	7	1.62425	0.00301488	1.69997	0.00175832	1.57368	0.0383853	1.45921	0.01748	5	5	217.87	617093	491972	456637	521901	84310.6	833456	876039	833595	847697	24545.2	874984	886541	900123	887216	12583.1	991449	752680	719782	821303	148265	783517	688657	812516	761563	64781.8
	YP_906728.1	MUL_3004		hypothetical protein	10	0.817056	0.0696233	1.10575	0.283969	1.21595	0.0799992	1.28685	0.00972926	2	2	138.03	1.04034e+06	902239	867025	936536	91607.6	852750	741460	701396	765202	78420.2	1.12341e+06	1.0629e+06	920425	1.03558e+06	104214	1.23772e+06	1.17184e+06	1.00677e+06	1.13878e+06	118972	1.22948e+06	1.22796e+06	1.15812e+06	1.20518e+06	40766.8
	YP_906735.1	MUL_3012	xfp	putative phosphoketolase	7	1.5964	0.00244813	1.16424	0.111162	1.01226	0.893581	1.00022	0.998032	22	22	1507.14	1.2903e+07	1.02333e+07	1.02498e+07	1.11287e+07	1.53662e+06	1.85065e+07	1.70981e+07	1.7693e+07	1.77659e+07	707059	1.27043e+07	1.31407e+07	1.30242e+07	1.29564e+07	225941	1.19615e+07	1.07621e+07	1.10717e+07	1.12651e+07	622668	1.12561e+07	1.06722e+07	1.1465e+07	1.11311e+07	410909
	YP_906737.1	MUL_3015	adhA	alcohol dehydrogenase AdhA	7	0.705934	0.00250269	0.877893	0.0535356	0.645953	0.00240366	0.604855	0.00470906	4	4	113.94	592134	681202	633540	635626	44570.7	467371	432423	446335	448710	17594.6	581128	555016	537888	558011	21775.1	441045	419327	371382	410584	35645	427690	412400	313294	384461	62104.9
	YP_906746.1	MUL_3023		short chain dehydrogenase	7	0.706761	0.0230655	0.770419	0.0354935	0.544028	0.00320256	0.549444	0.00387011	1	1	38.12	61419.4	48681.4	52020.3	54040.3	6604.87	38055.5	42133.1	34392.3	38193.6	3872.22	42412.6	43068.7	39419.8	41633.7	1945.17	30341	27796.3	30061.1	29399.5	1395.4	31837.3	30116.6	27122.6	29692.2	2385.82
	YP_906747.1	MUL_3024		oxidoreductase	7	0.933092	0.269855	0.803683	0.0152716	1.12117	0.381073	0.988798	0.910801	1	1	39.97	418902	488498	448528	451976	34925.9	446230	411865	407112	421736	21345.9	379788	356853	353095	363246	14449.1	542435	573322	404467	506741	89908.7	412663	406551	521526	446913	64688.8
	YP_906750.1	MUL_3027	ureG	urease accessory protein UreG	7	1.12318	0.00108886	1.38001	0.00118477	1.22581	0.0630357	1.43035	5.82576e-06	3	3	104.23	495900	505293	498372	499855	4868.84	574886	555630	553770	561429	11691.7	733455	679929	656030	689805	39646	625891	681685	530611	612729	76392.3	707407	727152	710338	714966	10655.2
	YP_906758.1	MUL_3035	gnd1	6-phosphogluconate dehydrogenase (EC:1.1.1.44)	7	0.769686	0.00160058	0.904522	0.0480951	0.92462	0.0887321	0.94868	0.119259	13	13	882.8	9.01469e+06	9.7929e+06	9.18223e+06	9.32994e+06	409590	7.48551e+06	6.98461e+06	7.07326e+06	7.18113e+06	267305	8.82657e+06	8.38749e+06	8.10335e+06	8.43913e+06	364363	8.58848e+06	9.00235e+06	8.28914e+06	8.62666e+06	358132	8.77833e+06	8.95307e+06	8.82198e+06	8.85113e+06	90945.8
	YP_906759.1	MUL_3036	guaB1	inosine 5-monophosphate dehydrogenase (EC:1.1.1.205)	7	1.03794	0.245125	0.820446	0.00211108	0.878222	0.136927	0.832819	0.0175992	5	5	203.94	1.63775e+06	1.52441e+06	1.53759e+06	1.56658e+06	61978.7	1.6602e+06	1.64065e+06	1.57724e+06	1.62603e+06	43368	1.26568e+06	1.27025e+06	1.31996e+06	1.2853e+06	30107.8	1.55225e+06	1.35454e+06	1.22063e+06	1.37581e+06	166829	1.20702e+06	1.3029e+06	1.40412e+06	1.30468e+06	98563.9
	YP_906761.1	MUL_3040	secA2	preprotein translocase subunit SecA	3	0.646203	0.00331358	0.774153	0.0168084	0.961086	0.621175	0.974392	0.65547	6	6	498.26	1.36478e+06	1.55564e+06	1.31608e+06	1.41217e+06	126614	880407	976350	880880	912546	55257	1.15582e+06	1.0378e+06	1.08608e+06	1.09323e+06	59332.5	1.4768e+06	1.3676e+06	1.22724e+06	1.35721e+06	125106	1.37381e+06	1.40717e+06	1.34702e+06	1.376e+06	30133.5
	YP_906766.1	MUL_3045	gcvH	glycine cleavage system protein H	7	1.24708	0.612599	1.65884	0.242367	1.11947	0.872581	0.623424	0.62151	1	1	27.29	4188.29	2557.56	488.574	2411.48	1854.18	3139.36	2640.44	3242.11	3007.3	321.841	4079.96	4727.35	3193.48	4000.26	770.033	4276.02	116.753	3705.92	2699.56	2254.87	4135.93	369.934	4.24659	1503.37	2287.19
	YP_906769.1	MUL_3048		hypothetical protein	10	0.90124	0.470226	0.918937	0.598636	0.620112	0.0677619	0.656023	0.0554702	1	1	52.33	69183.3	102194	87331.6	86236.2	16532.5	72415.2	87327.4	73416	77719.5	8335.68	71344.1	71806.5	94586.1	79245.6	13287.3	41702.3	71346.6	47379.5	53476.1	15734.4	57694.9	46295.1	65728.7	56572.9	9765.25
	YP_906771.1	MUL_3050	gcvB	glycine dehydrogenase (EC:1.4.4.2)	7	0.952486	0.494073	0.981452	0.777373	0.858287	0.0923436	0.874157	0.127203	18	18	1057.99	8.33774e+06	6.86584e+06	7.13639e+06	7.44666e+06	783469	7.21731e+06	7.22886e+06	6.83234e+06	7.09284e+06	225668	7.28145e+06	7.42802e+06	7.21613e+06	7.30853e+06	108512	6.5476e+06	6.07605e+06	6.55045e+06	6.39136e+06	273077	6.85679e+06	6.23565e+06	6.4362e+06	6.50954e+06	316997
	YP_906775.1	MUL_3055	glcB	malate synthase G (EC:2.3.3.9)	7	0.741967	0.00599155	0.89105	0.11156	0.795633	0.0125892	0.862991	0.0520216	20	20	1211.74	1.74301e+07	1.49665e+07	1.55525e+07	1.5983e+07	1.28699e+06	1.14211e+07	1.20556e+07	1.20999e+07	1.18589e+07	379723	1.45601e+07	1.47636e+07	1.34013e+07	1.42417e+07	734878	1.30054e+07	1.26598e+07	1.24846e+07	1.27166e+07	264996	1.42859e+07	1.3831e+07	1.32626e+07	1.37932e+07	512726
	YP_906777.1	MUL_3059		drug-transport transmembrane ATP-binding protein ABC transporter	3	1.35915	0.00147884	1.52367	0.00861504	1.09668	0.11375	1.21677	0.00928083	2	2	66.05	228619	261076	230722	240139	18162.7	332746	320143	326266	326385	6302.25	382357	396663	318654	365891	41529.3	253950	268972	267145	263356	8196.49	299062	290223	287300	292195	6124.12
	YP_906785.1	MUL_3068		NADH dehydrogenase	7	0.825476	0.0668534	0.904557	0.279566	0.888366	0.306173	0.923774	0.39528	3	3	171.38	485689	532052	610721	542820	63208	435956	439780	468520	448085	17799.9	493178	455902	523956	491012	34078.6	408999	519733	517938	482223	63420.7	455415	533958	514957	501443	40978.1
	YP_906792.1	MUL_3077		hypothetical protein	10	1.45339	0.00207956	1.68234	0.000170485	1.65898	0.00928366	1.68047	0.001043	3	3	191.9	315514	279252	270998	288588	23681.1	440053	397315	420922	419430	21407.9	481825	479575	495111	485504	8395.93	482106	411249	542929	478761	65903.9	515702	451546	487640	484963	32161.9
	YP_906793.1	MUL_3078		hypothetical protein	3	1.33262	0.00335812	1.71044	0.000139828	1.41837	0.00071743	1.44524	0.00517875	4	3	142.04	338046	347092	361514	348884	11836.1	437460	496859	460473	464931	29949.4	618394	606237	565607	596746	27643.8	509274	466920	508350	494848	24190.6	556743	490073	465850	504222	47069.8
	YP_906794.1	MUL_3079	mycP5	proline rich membrane-anchored mycosin MycP5	3	0.772059	0.00168006	1.02489	0.564463	0.784352	8.97445e-05	0.879399	0.00117175	4	4	205.3	1.84546e+06	1.77135e+06	1.79397e+06	1.80359e+06	37983.6	1.30413e+06	1.39558e+06	1.47773e+06	1.39248e+06	86837.6	1.93077e+06	1.90138e+06	1.71331e+06	1.84849e+06	117987	1.43111e+06	1.39492e+06	1.41792e+06	1.41465e+06	18311.6	1.56655e+06	1.61459e+06	1.57709e+06	1.58608e+06	25245.9
	YP_906795.1	MUL_3080		hypothetical protein	3	1.21268	0.0224973	1.54698	0.001404	1.21605	0.0257392	1.28488	0.0177219	6	6	281.87	1.86703e+06	1.53521e+06	1.66551e+06	1.68925e+06	167178	2.09256e+06	2.04259e+06	2.01038e+06	2.04851e+06	41407.1	2.72131e+06	2.6268e+06	2.49161e+06	2.61324e+06	115447	2.03187e+06	1.99474e+06	2.13603e+06	2.05421e+06	73251.4	2.32355e+06	2.07292e+06	2.11498e+06	2.17049e+06	134217
	YP_906796.1	MUL_3081		hypothetical protein	10	0.947892	0.40072	0.897962	0.129217	0.948709	0.364439	0.984929	0.815129	10	10	817.79	1.1297e+07	1.33563e+07	1.23882e+07	1.23472e+07	1.03025e+06	1.21186e+07	1.10307e+07	1.19619e+07	1.17038e+07	588107	1.13614e+07	1.13883e+07	1.05122e+07	1.10873e+07	498241	1.1666e+07	1.20348e+07	1.14408e+07	1.17139e+07	299852	1.15072e+07	1.19549e+07	1.30211e+07	1.21611e+07	777731
	YP_906807.1	MUL_3092		FtsK/SpoIIIE family protein	10	1.13292	0.0682495	1.36959	0.00467827	1.13765	0.0509117	1.19532	0.0202483	22	22	1407.14	4.2552e+06	4.26027e+06	3.68904e+06	4.06817e+06	328348	4.73522e+06	4.69718e+06	4.39439e+06	4.60893e+06	186772	5.65256e+06	5.84109e+06	5.22157e+06	5.57174e+06	317567	4.53263e+06	4.58132e+06	4.77049e+06	4.62815e+06	125652	5.02784e+06	4.69253e+06	4.86789e+06	4.86276e+06	167713
	YP_906808.1	MUL_3093		hypothetical protein	3	1.20802	0.212793	1.71275	0.00698504	1.16695	0.512224	1.37671	0.0568584	3	3	194.34	640165	457546	422480	506730	116880	645988	621357	569078	612141	39274.3	873912	828013	901779	867901	37248.5	652218	402271	719501	591330	167150	737515	651445	703907	697622	43377.8
	YP_906809.1	MUL_3094	malQ	4-alpha-glucanotransferase MalQ	7	0.898863	0.0952111	1.23922	0.321277	1.37909	0.29337	1.39913	0.000515759	1	1	32.63	35702.8	40079.3	38262.6	38014.9	2198.71	35537.5	31716.7	35256.5	34170.2	2129.46	40178.6	62947.5	38200.4	47108.8	13752.3	72429	53452.1	31397.2	52426.1	20535.1	54625.1	51996.7	52941.4	53187.7	1331.4
	YP_906818.1	MUL_3108		short-chain type dehydrogenase/reductase	7	0.522645	0.000985955	0.764526	0.0085882	0.820435	0.0249143	0.88753	0.159203	4	3	152.17	261703	284364	308287	284785	23294.7	161218	133444	151861	148841	14130.9	219957	210539	222680	217725	6370.33	235543	242465	222933	233647	9903.06	240014	278290	239962	252755	22113.9
	YP_906821.1	MUL_3113		AcrR family transcriptional regulator	9	0.542634	0.000144331	0.87008	0.0356598	0.936126	0.231082	0.991972	0.840025	5	5	393.08	2.05069e+06	2.06079e+06	1.88643e+06	1.9993e+06	97881.4	1.14619e+06	1.04385e+06	1.06462e+06	1.08489e+06	54096.6	1.85719e+06	1.65098e+06	1.7105e+06	1.73955e+06	106132	1.83417e+06	2.00839e+06	1.77223e+06	1.8716e+06	122451	2.00994e+06	2.05084e+06	1.88898e+06	1.98325e+06	84164.4
	YP_906826.1	MUL_3118		hypothetical protein	10	0.589504	0.0159886	0.6094	0.0184983	0.70577	0.0435276	0.713457	0.0456344	5	5	312.6	4.03388e+06	5.58375e+06	5.49244e+06	5.03669e+06	869657	3.18065e+06	2.77721e+06	2.94958e+06	2.96915e+06	202430	3.07299e+06	3.24679e+06	2.8883e+06	3.06936e+06	179271	3.39192e+06	3.63926e+06	3.63305e+06	3.55474e+06	141043	3.66216e+06	3.58552e+06	3.5327e+06	3.59346e+06	65094.5
	YP_906827.1	MUL_3119		hypothetical protein	10	0.942573	0.250381	0.777118	0.00114249	0.876239	0.0487955	0.86017	0.00573832	2	2	189.61	5.04035e+06	5.45085e+06	5.10465e+06	5.19862e+06	220794	5.26239e+06	4.75081e+06	4.68703e+06	4.90007e+06	315389	4.02585e+06	4.14367e+06	3.95029e+06	4.03994e+06	97455.3	4.32746e+06	4.93501e+06	4.4032e+06	4.55523e+06	331077	4.4493e+06	4.40884e+06	4.55693e+06	4.47169e+06	76543.4
	YP_906828.1	MUL_3122		hypothetical protein	10	0.940145	0.782053	1.07304	0.730549	1.07136	0.820628	0.968838	0.882459	1	1	35.89	116520	222463	144926	161303	54837.3	138692	150284	165969	151648	13689.7	179925	172782	166549	173085	6693.01	143210	243455	131774	172813	61444.3	159526	160919	148384	156276	6870.46
	YP_906829.1	MUL_3123		hypothetical protein	3	0.881489	0.0730856	1.14429	0.0463111	1.10679	0.266236	1.18671	0.0257818	4	4	242.51	675302	787279	689759	717447	60906.9	630919	635293	631052	632421	2487.45	833213	826279	803405	820966	15598.4	776308	884296	721586	794064	82795.3	870345	864600	819261	851402	27982.5
	YP_906830.1	MUL_3124		oxidoreductase	10	0.86543	0.0135179	0.887993	0.02149	0.961988	0.501641	1.0486	0.213175	10	10	689.97	4.94417e+06	5.05048e+06	4.58178e+06	4.85881e+06	245733	4.32538e+06	4.17452e+06	4.11498e+06	4.20496e+06	108454	4.30376e+06	4.24461e+06	4.3954e+06	4.31459e+06	75978.4	5.0191e+06	4.69761e+06	4.30564e+06	4.67411e+06	357311	4.95173e+06	5.14024e+06	5.19293e+06	5.09497e+06	126810
	YP_906837.1	MUL_3139		short-chain dehydrogenase	7	0.991493	0.812921	1.49526	0.00120124	1.09731	0.0426818	1.20653	0.041234	8	8	402.05	1.94335e+06	2.15102e+06	2.11861e+06	2.07099e+06	111722	2.00092e+06	2.08528e+06	2.07392e+06	2.05338e+06	45779.8	3.17539e+06	3.22975e+06	2.8849e+06	3.09668e+06	185412	2.25557e+06	2.31929e+06	2.24272e+06	2.27253e+06	41002.8	2.71446e+06	2.51297e+06	2.2687e+06	2.49871e+06	223224
	YP_906846.1	MUL_3149		transmembrane ATP-binding protein ABC transporter	3	1.22809	0.0251451	1.05078	0.145837	0.961123	0.450923	0.950919	0.162555	6	6	313.97	1.16678e+06	1.16393e+06	1.14991e+06	1.16021e+06	9032.54	1.27472e+06	1.51649e+06	1.4833e+06	1.42484e+06	131061	1.20677e+06	1.28016e+06	1.17044e+06	1.21912e+06	55894.4	1.03198e+06	1.09749e+06	1.21583e+06	1.1151e+06	93179.3	1.1429e+06	1.12893e+06	1.03796e+06	1.10326e+06	56987
	YP_906857.1	MUL_3166		hypothetical protein	3	0.996671	0.981979	1.24937	0.145262	1.01755	0.900627	1.36284	0.0551251	2	2	133.04	722371	611355	457490	597072	133017	635553	534876	614824	595084	53162.4	779580	772235	686081	745966	51991.1	636575	610408	575669	607551	30553.6	773433	859684	808029	813715	43406
	YP_906879.1	MUL_3190	gabD2	succinic semialdehyde dehydrogenase	7	1.01156	0.89807	1.03862	0.500837	1.00831	0.92533	0.986591	0.829939	5	5	269.13	1.26074e+06	1.28882e+06	1.25503e+06	1.2682e+06	18088	1.3789e+06	1.40042e+06	1.06927e+06	1.28286e+06	185290	1.4464e+06	1.23466e+06	1.27046e+06	1.31718e+06	113337	1.38947e+06	1.37822e+06	1.06852e+06	1.27874e+06	182138	1.1043e+06	1.32415e+06	1.32513e+06	1.25119e+06	127210
	YP_906917.1	MUL_3237		Soj family ATPase	2	0.701656	0.0372396	1.00016	0.998861	0.971615	0.862289	1.02647	0.804272	3	3	195.01	356727	479370	371052	402383	67056.3	273301	281834	291868	282334	9293.5	436289	388541	382510	402447	29463.1	429555	448027	295302	390961	83356.7	415109	430854	393140	413034	18942.2
	YP_906924.1	MUL_3246		hypothetical protein	10	0.792085	0.0512803	0.952993	0.545418	0.874472	0.126998	0.961134	0.627637	2	2	170.42	1.46958e+06	1.71301e+06	1.84006e+06	1.67422e+06	188257	1.40329e+06	1.37752e+06	1.19755e+06	1.32612e+06	112091	1.6209e+06	1.665e+06	1.50064e+06	1.59552e+06	85070.9	1.47611e+06	1.47603e+06	1.44002e+06	1.46405e+06	20810.4	1.49332e+06	1.64124e+06	1.69288e+06	1.60915e+06	103575
	YP_906926.1	MUL_3248	snoP	glutamine amidotransferase subunit PdxT	7	0.687473	0.187212	0.837833	0.441123	0.865641	0.510297	0.857236	0.513595	1	1	35.73	101802	199930	167191	156308	49961.1	92406.4	127966	101999	107457	18397.3	137674	138169	117035	130960	12061.6	127947	137513	140459	135306	6541.64	110603	148519	142855	133992	20452.5
	YP_906928.1	MUL_3250	snzP	pyridoxal biosynthesis lyase PdxS	7	0.935262	0.215484	0.569843	0.000390299	0.666933	0.000561948	0.68563	0.00168435	3	3	307.73	907303	870307	849118	875576	29448.1	796338	886839	773502	818893	59940.5	457873	556822	482127	498941	51572.8	628787	574812	548254	583951	41037	545136	598229	657600	600322	56261.4
	YP_906933.1	MUL_3255		hypothetical protein	10	0.703071	0.0107932	0.971099	0.701389	0.820086	0.0479705	0.88392	0.191872	6	6	283.33	1.52913e+06	1.6566e+06	1.88147e+06	1.68907e+06	178401	1.27031e+06	1.13063e+06	1.16167e+06	1.18754e+06	73341.1	1.54627e+06	1.7476e+06	1.62689e+06	1.64025e+06	101326	1.33533e+06	1.44502e+06	1.3752e+06	1.38518e+06	55524.8	1.48492e+06	1.61956e+06	1.37453e+06	1.493e+06	122713
	YP_906934.1	MUL_3256	thrS	threonyl-tRNA synthetase (EC:6.1.1.3)	2	1.14077	0.0499527	1.22093	0.015413	1.06001	0.20428	1.01143	0.767372	8	8	374.68	965995	950042	1.05077e+06	988935	54139	1.07326e+06	1.20403e+06	1.10714e+06	1.12814e+06	67865.1	1.15803e+06	1.16927e+06	1.29496e+06	1.20742e+06	76017.1	1.0671e+06	1.07637e+06	1.00138e+06	1.04829e+06	40883.3	1.03353e+06	975564	991634	1.00024e+06	29925.2
	YP_906971.1	MUL_3309		methyltransferase	7	1.03151	0.826824	1.52863	0.0113063	1.17189	0.406826	1.1795	0.332266	2	2	122.96	397092	267857	322730	329226	64861.6	386286	307380	325134	339600	41394.1	516451	512962	480380	503264	19894.9	457939	294129	405382	385816	83639.3	460242	329148	375574	388321	66470.2
	YP_906972.1	MUL_3310		hypothetical protein	10	0.832108	0.0909699	0.734373	0.0158551	0.878135	0.0586702	0.817759	0.019861	2	2	62.14	257412	225920	250046	244459	16472.4	232994	198686	178568	203416	27519.5	204556	160590	173426	179524	22608.3	204211	225719	214074	214668	10766.3	206663	185727	207335	199909	12286.1
	YP_906973.1	MUL_3311	hemY	protoporphyrinogen oxidase (EC:1.3.3.4)	7	1.22921	0.350736	1.45208	0.189578	1.27899	0.291311	1.26242	0.39016	1	1	26.59	18937.8	9103.54	14585.4	14208.9	4927.94	15093.2	18888.5	18415.3	17465.7	2068.22	19101.8	16536.3	26259.4	20632.5	5039.04	21008.5	18035.8	15474.7	18173	2769.41	13924.6	22882.1	17006.4	17937.7	4550.77
	YP_906974.1	MUL_3312	hemE	uroporphyrinogen decarboxylase (EC:4.1.1.37)	7	0.897353	0.472511	1.25896	0.124989	1.01196	0.889093	1.0732	0.437519	1	1	29.01	84522.8	108896	108561	100660	13976.3	75927.7	110150	84905.4	90327.6	17743.6	146532	124208	109441	126727	18673.1	102085	100526	102979	101864	1241.31	111377	110309	102397	108028	4905.55
	YP_906981.1	MUL_3320		hypothetical protein	10	0.782586	0.00748433	1.07667	0.134363	0.919989	0.193634	0.95201	0.371425	6	6	315.09	1.55899e+06	1.73789e+06	1.74015e+06	1.67901e+06	103948	1.32797e+06	1.3779e+06	1.23605e+06	1.31397e+06	71957.9	1.82921e+06	1.85195e+06	1.74206e+06	1.80774e+06	58007.8	1.64496e+06	1.55684e+06	1.43222e+06	1.54467e+06	106888	1.6588e+06	1.49265e+06	1.64386e+06	1.59844e+06	91916.1
	YP_906986.1	MUL_3329	ceoB	trk system potassium uptake protein CeoB	7	0.685216	0.00064042	0.787093	0.00129841	0.785148	0.00351899	0.7805	0.0013423	8	7	511.69	4.76991e+06	4.8972e+06	5.18051e+06	4.94921e+06	210185	3.44007e+06	3.18816e+06	3.5456e+06	3.39128e+06	183644	3.82218e+06	3.98967e+06	3.87461e+06	3.89549e+06	85673.4	4.00131e+06	3.64068e+06	4.0156e+06	3.88586e+06	212455	3.7912e+06	3.9864e+06	3.81097e+06	3.86286e+06	107450
	YP_906987.1	MUL_3330	ceoC	trk system potassium uptake protein CeoC	7	0.59462	0.0124015	0.976471	0.811986	0.81304	0.159139	0.852906	0.193089	4	4	274.05	961123	1.32238e+06	1.16586e+06	1.14979e+06	181165	634950	723714	692400	683688	45018.7	1.15547e+06	1.12631e+06	1.08643e+06	1.12274e+06	34661.7	1.00393e+06	1.00052e+06	800030	934825	116748	1.00768e+06	1.00907e+06	925234	980663	48008
	YP_906991.1	MUL_3334		hypothetical protein	10	0.910185	0.283577	1.06256	0.473996	0.991048	0.928589	1.0831	0.366873	4	4	185.67	434182	355976	347843	379334	47673.9	344808	344528	346456	345264	1041.67	397633	426165	385394	403064	20920.8	383313	410825	333676	375938	39099.9	384586	433719	414265	410857	24743.5
	YP_906992.1	MUL_3335	dut	deoxyuridine 5'-triphosphate nucleotidohydrolase (EC:3.6.1.23)	7	0.790458	0.0173511	0.899596	0.0666607	0.784042	0.146258	0.838216	0.122298	3	3	122.86	200673	195726	179687	192028	10970.7	166762	149669	138940	151790	14031.7	164723	173668	179853	172748	7606.93	162215	181748	107712	150558	38369.5	151855	189499	141530	160961	25248.1
	YP_906994.1	MUL_3337		hypothetical protein	10	1.14224	0.284587	0.886749	0.263926	0.799706	0.127035	0.739937	0.0303889	3	3	227.64	2.1147e+06	1.69711e+06	2.20038e+06	2.00406e+06	269259	2.5982e+06	2.26033e+06	2.00883e+06	2.28912e+06	295741	1.6401e+06	1.91687e+06	1.77433e+06	1.7771e+06	138406	1.61141e+06	1.35674e+06	1.83983e+06	1.60266e+06	241665	1.42037e+06	1.52569e+06	1.50258e+06	1.48288e+06	55357.1
	YP_906996.1	MUL_3339	suhB	extragenic suppressor protein SuhB	0	0.7397	0.00802735	0.825682	0.0369855	0.87071	0.14614	0.851137	0.053976	3	3	287.65	865436	976705	1.0373e+06	959813	87166.9	693974	717995	717950	709973	13855.5	821193	803567	752742	792500	35542.1	823830	922566	760760	835719	81556	849362	799625	801808	816932	28107.1
	YP_906997.1	MUL_3340	ppgK	polyphosphate glucokinase PpgK	7	0.71201	0.00245818	1.00532	0.927189	0.968099	0.49935	1.01244	0.801638	6	6	355.26	4.83166e+06	5.09715e+06	5.552e+06	5.16027e+06	364295	3.74524e+06	3.72381e+06	3.55344e+06	3.67416e+06	105096	5.50358e+06	5.20684e+06	4.85274e+06	5.18772e+06	325842	5.12301e+06	4.98517e+06	4.87877e+06	4.99565e+06	122452	5.4315e+06	5.20233e+06	5.03952e+06	5.22445e+06	196927
	YP_906998.1	MUL_3341	sigA	RNA polymerase sigma factor	2	1.14805	0.0134638	1.19456	0.00634589	1.09365	0.120295	1.13043	0.100286	8	8	465.27	2.22986e+06	2.51312e+06	2.42557e+06	2.38952e+06	145032	2.7453e+06	2.74795e+06	2.73659e+06	2.74328e+06	5943.5	2.91267e+06	2.83204e+06	2.81852e+06	2.85441e+06	50904.4	2.58536e+06	2.4964e+06	2.75815e+06	2.6133e+06	133094	2.76815e+06	2.86738e+06	2.46801e+06	2.70118e+06	207935
	YP_907001.1	MUL_3346		hypothetical protein	10	1.01473	0.868961	1.5359	0.000809779	1.37717	0.00451211	1.45921	0.010081	1	1	48.56	519506	561370	616273	565717	48529.6	537704	533992	650452	574049	66192.7	842773	860359	903511	868881	31252.8	759616	827295	750357	779089	42003.3	853125	893345	730028	825499	85091.3
	YP_907003.1	MUL_3348		hypothetical protein	10	0.622024	0.00813359	0.897331	0.283764	0.810063	0.0669837	0.777197	0.0556482	1	1	81.09	850461	1.08685e+06	1.06765e+06	1.00165e+06	131288	655282	604210	609664	623052	28044.8	965737	877218	853489	898815	59158.7	811147	798127	824931	811402	13404	723501	843561	768384	778482	60663.7
	YP_907014.1	MUL_3361	nrdR	transcriptional regulator NrdR	9	1.10524	0.238381	1.06634	0.380955	0.903311	0.286445	0.850611	0.0918726	9	9	373.44	3.36563e+06	4.1741e+06	3.88935e+06	3.80969e+06	410078	4.43103e+06	4.31705e+06	3.8838e+06	4.21063e+06	288719	4.23446e+06	4.06384e+06	3.88895e+06	4.06242e+06	172761	3.66057e+06	3.58727e+06	3.07617e+06	3.44134e+06	318358	3.40298e+06	3.0524e+06	3.26632e+06	3.24057e+06	176704
	YP_907016.1	MUL_3363	lexA	LexA repressor (EC:3.4.21.88)	9	0.505642	0.00198414	0.865789	0.133408	0.959984	0.831663	1.09275	0.392438	2	1	81.93	82224.1	99663.9	81686.6	87858.2	10227.6	42984.1	46979.1	43311.1	44424.8	2218.14	78460.3	71833.4	77906.4	76066.7	3676.62	97038.1	100245	55744.2	84342.5	24818.7	102617	101636	83768.1	96007	10610.6
	YP_907025.1	MUL_3376		hypothetical protein	10	0.822475	0.293742	0.872644	0.448593	1.11306	0.418289	1.00768	0.955638	1	1	153.07	407804	596442	437176	480474	101499	473850	350900	360784	395178	68311.3	504670	390032	363147	419283	75159.2	545524	506965	551904	534798	24314.1	513374	442575	496548	484166	36988.1
	YP_907035.1	MUL_3386		35 kDa alanine rich protein	9	1.40689	0.0884581	1.43932	0.110471	1.23169	0.299595	1.73896	0.017001	3	3	162.5	190703	138348	103365	144139	43956.1	207037	211050	190278	202788	11018.7	240107	203324	178953	207462	30786.2	164927	201401	166275	177534	20680.4	238547	269102	244309	250652	16235
	YP_907038.1	MUL_3389		N-acetylglutamate synthase	7	0.966848	0.743185	1.3829	0.0182938	1.3004	0.0653712	1.2252	0.0865972	1	1	21.97	218426	201333	164838	194865	27372.8	199574	169686	195956	188405	16311.6	287845	271444	249151	269480	19421.9	266482	219633	274093	253403	29491.8	248744	251243	216257	238748	19517.6
	YP_907040.1	MUL_3391		hypothetical protein	10	0.977698	0.742217	1.06284	0.350558	0.779157	0.00604454	0.853508	0.0213364	4	4	322.15	8.64067e+06	8.73253e+06	9.61929e+06	8.9975e+06	540448	8.8938e+06	9.56856e+06	7.92814e+06	8.79683e+06	824497	1.00954e+07	8.70047e+06	9.89285e+06	9.56292e+06	753741	6.98052e+06	7.38218e+06	6.66868e+06	7.01046e+06	357692	7.88993e+06	7.82123e+06	7.32715e+06	7.67943e+06	307015
	YP_907041.1	MUL_3392	fabG	3-ketoacyl-(acyl-carrier-protein) reductase	7	1.52107	0.0794932	1.79028	0.00365805	1.10076	0.570995	0.971899	0.826594	2	2	72.75	141909	123322	97096.5	120776	22514.2	229890	168738	152497	183708	40810.3	215410	231713	201544	216223	15101.1	162385	121756	114694	132945	25739.3	128614	117287	106244	117382	11184.9
	YP_907058.1	MUL_3411	fadE22	acyl-CoA dehydrogenase FadE22	1	0.940246	0.578665	0.576108	0.019173	0.762561	0.312239	0.525108	0.00966303	17	17	1038.05	4.03973e+07	3.41882e+07	4.77871e+07	4.07909e+07	6.808e+06	3.71941e+07	4.01832e+07	3.7683e+07	3.83534e+07	1.60339e+06	1.99286e+07	2.27681e+07	2.7803e+07	2.34999e+07	3.98788e+06	2.85017e+07	1.97833e+07	4.50316e+07	3.11055e+07	1.2824e+07	1.93211e+07	2.40234e+07	2.09144e+07	2.14196e+07	2.39153e+06
	YP_907059.1	MUL_3412		short-chain type dehydrogenase/reductase	7	0.886649	0.152433	0.896474	0.128534	0.867835	0.070968	0.93604	0.281487	12	12	826.07	8.48942e+06	1.00678e+07	9.09141e+06	9.21623e+06	796581	8.70415e+06	7.45316e+06	8.35738e+06	8.17156e+06	645865	8.5285e+06	8.37331e+06	7.88452e+06	8.26211e+06	336083	7.98315e+06	8.33882e+06	7.67251e+06	7.99816e+06	333410	8.62874e+06	8.4276e+06	8.82395e+06	8.62676e+06	198184
	YP_907066.1	MUL_3422	dnaK1	chaperone protein DnaK1	2	0.83037	0.0261254	0.757019	0.0280877	1.18114	0.0344184	1.37859	0.0232554	2	2	156.95	338968	288565	303935	310489	25832.7	264068	256640	252755	257821	5748.67	226892	211056	267191	235046	28942.4	374926	378021	347242	366730	16948	394250	403476	486386	428038	50741.5
	YP_907074.1	MUL_3430	putA_2	succinate-semialdehyde dehydrogenase [NADP+] dependent, PutA_2	7	0.925248	0.293386	1.35165	0.0431836	1.26315	0.024678	1.22926	0.101	3	3	109.05	735130	703861	611901	683631	64057.3	661557	643080	592947	632528	35501.2	1.06651e+06	884188	821393	924032	127325	934286	823300	833000	863529	61469.6	966921	792319	761831	840357	110662
	YP_907093.1	MUL_3458		oxidoreductase	7	0.537299	0.00327586	0.839129	0.0485012	0.801009	0.0387569	0.886123	0.0973709	5	5	292.76	988566	1.18051e+06	1.05323e+06	1.0741e+06	97660	466237	635602	629501	577113	96070.4	950000	869324	884605	901310	42853.6	837847	942361	800885	860365	73376.9	945440	964548	945368	951785	11052.8
	YP_907094.1	MUL_3459		hypothetical protein	10	0.870369	0.123606	1.20047	0.0485532	0.96637	0.663841	1.1106	0.115689	2	2	97.2	446921	420741	385310	417657	30920.9	399700	325790	365057	363516	36979	546565	492421	465170	501385	41430.9	401709	446253	362872	403611	41723.2	488856	464393	438303	463851	25281.2
	YP_907123.1	MUL_3497	yfiH	membrane protein YfiH	3	1.00095	0.992105	1.11494	0.270727	0.98961	0.927983	1.08926	0.39929	4	3	215.22	628216	841329	827986	765844	119375	775738	764652	759323	766571	8373.83	855497	854955	851147	853867	2370.31	737347	845316	690997	757887	79183.1	792079	869424	841113	834205	39132.6
	YP_907126.1	MUL_3500	murC	UDP-N-acetylmuramate--L-alanine ligase (EC:6.3.2.8)	3	0.953391	0.517766	1.11428	0.108291	0.952935	0.618679	1.16172	0.0251323	2	2	55.77	132943	155148	141853	143315	11174.6	147598	123964	138343	136635	11909.1	168843	153816	156417	159692	8031.2	126528	158017	125164	136570	18586.7	166079	163989	169407	166492	2732.45
	YP_907127.1	MUL_3501	murG	undecaprenyldiphospho-muramoylpentapeptide beta-N-acetylglucosaminyltransferase (EC:2.4.1.227)	3	1.17727	0.355867	1.43375	0.202708	1.49026	0.200572	1.67952	0.000911768	2	2	76.79	31698.4	29233.4	24298.8	28410.2	3767.87	25006.7	39194.9	36137.5	33446.4	7467.1	50874	25397.1	45927.9	40733	13509.6	56554.3	44319.5	26142	42338.6	15302.6	47322.6	47669.1	48154.8	47715.5	418.038
	YP_907129.1	MUL_3503	murD	UDP-N-acetylmuramoyl-L-alanyl-D-glutamate synthetase (EC:6.3.2.9)	3	0.811546	0.0386629	0.713604	0.00937962	1.00106	0.986804	1.07387	0.316798	4	4	171.48	1.02771e+06	1.24286e+06	1.17357e+06	1.14805e+06	109820	928248	989942	876894	931695	56602.5	801116	877706	778934	819252	51823.6	1.17638e+06	1.09398e+06	1.17743e+06	1.14927e+06	47877.7	1.21437e+06	1.3069e+06	1.1773e+06	1.23286e+06	66746.9
	YP_907131.1	MUL_3505	murF	UDP-N-acetylmuramoylalanyl-D-glutamyl-2,6-diaminopimelate-D-alanyl-D-alanyl ligase MurF	3	0.928939	0.420336	1.08796	0.315732	1.16426	0.123318	1.20905	0.0448773	5	5	247.7	802006	1.02912e+06	941426	924185	114537	919229	814348	841959	858512	54364.8	1.01703e+06	1.04308e+06	956340	1.00548e+06	44505.7	1.13595e+06	1.09513e+06	996883	1.07599e+06	71481.9	1.10193e+06	1.11188e+06	1.13835e+06	1.11739e+06	18821.4
	YP_907132.1	MUL_3506	murE	UDP-N-acetylmuramoylalanyl-D-glutamate--2,6-diaminopimelate ligase (EC:6.3.2.13)	3	0.98749	0.860001	1.08207	0.288508	1.22438	0.241965	1.27276	0.0317035	5	5	236.92	551681	660414	557144	589746	61261.1	548449	597822	600835	582369	29413.9	669809	636293	608342	638148	30775.5	829576	792765	543885	722075	155411	792317	681362	778141	750606	60385.2
	YP_907137.1	MUL_3511		cell division protein MraZ	10	1.65975	0.00709991	1.65865	0.00122413	0.740503	0.0392422	0.859459	0.163149	5	5	277.47	1.89212e+06	2.36643e+06	2.46485e+06	2.24113e+06	306236	3.70465e+06	3.32651e+06	4.12797e+06	3.71971e+06	400941	3.69686e+06	3.66478e+06	3.79011e+06	3.71725e+06	65102.9	1.53291e+06	1.79766e+06	1.64812e+06	1.65956e+06	132750	1.95351e+06	2.00127e+06	1.82369e+06	1.92616e+06	91898.3
	YP_907141.1	MUL_3515		hypothetical protein	10	1.75009	7.69919e-05	1.56251	0.000626759	1.63577	0.00593575	1.58183	0.00207978	3	3	141.18	502323	534935	518555	518604	16305.7	950492	886832	885490	907604	37147.4	758332	816127	856515	810324	49348.1	955210	743756	845980	848316	105746	900877	797110	763046	820345	71793
	YP_907144.1	MUL_3518		regulatory protein	9	0.957734	0.53858	1.01136	0.890058	1.03464	0.771516	0.960965	0.589371	4	4	193.19	1.44437e+06	1.74977e+06	1.6887e+06	1.62761e+06	161605	1.51759e+06	1.64328e+06	1.51558e+06	1.55882e+06	73156.5	1.73985e+06	1.72002e+06	1.47842e+06	1.6461e+06	145551	1.88098e+06	1.79422e+06	1.3768e+06	1.684e+06	269557	1.55457e+06	1.47352e+06	1.66415e+06	1.56408e+06	95668.8
	YP_907153.1	MUL_3533	aroG_1	3-deoxy-D-arabino-heptulosonate 7-phosphate synthase AroG_1	7	0.732897	0.0123516	1.00954	0.882659	1.06718	0.30255	1.10736	0.104785	4	4	170.56	1.32438e+06	1.21183e+06	1.15815e+06	1.23145e+06	84837.3	1.01522e+06	870517	821854	902529	100578	1.32376e+06	1.27132e+06	1.13453e+06	1.2432e+06	97699.3	1.33248e+06	1.39014e+06	1.21995e+06	1.31419e+06	86557.2	1.44033e+06	1.30548e+06	1.34517e+06	1.36366e+06	69301.2
	YP_907160.1	MUL_3540		hypothetical protein	10	0.752697	0.00252327	0.960915	0.471859	0.88468	0.0675453	0.886157	0.0641039	4	4	305.67	4.07168e+06	4.57194e+06	4.21833e+06	4.28731e+06	257165	3.21181e+06	3.32354e+06	3.1458e+06	3.22705e+06	89844.2	4.33134e+06	4.19846e+06	3.82942e+06	4.11974e+06	260057	3.70138e+06	4.053e+06	3.62432e+06	3.7929e+06	228526	3.96288e+06	3.87461e+06	3.56021e+06	3.79924e+06	211654
	YP_907166.1	MUL_3549	trpD	anthranilate phosphoribosyltransferase (EC:2.4.2.18)	7	0.797993	0.0186604	1.47627	0.0263509	1.09988	0.39517	1.21823	0.150226	1	1	43.12	101978	92024.2	86887.9	93630	7672.03	71010.3	74543	78594.8	74716	3795.21	150788	150039	113842	138223	21117.7	105194	116948	86803.2	102982	15193.5	134386	109196	98605.5	114062	18379.7
	YP_907168.1	MUL_3551	qcrC	ubiquinol-cytochrome c reductase QcrC	7	1.01681	0.824146	1.07708	0.290335	0.967013	0.633363	1.11531	0.23908	2	2	48.18	403181	343277	330025	358828	38978.6	387606	347769	359206	364860	20511.5	392620	382476	384366	386487	5394.18	353502	338224	349248	346991	7884.94	438619	373093	388904	400206	34193.6
	YP_907176.1	MUL_3559	cbhK	carbohydrate kinase CbhK	7	1.46291	0.0943892	0.78811	0.329656	0.754327	0.291681	0.781957	0.310994	3	3	159.89	614805	366723	368409	449979	142746	679150	729104	566589	658281	83243.3	332010	403616	328272	354633	42461.9	315116	287751	415428	339432	67222.2	345614	321826	388152	351864	33601.8
	YP_907178.1	MUL_3561		hypothetical protein	10	1.56466	0.00136596	1.28465	0.0226881	0.961909	0.636273	0.934605	0.385806	7	7	519.13	3.51052e+06	4.31929e+06	4.33084e+06	4.05355e+06	470311	6.43576e+06	6.44382e+06	6.14769e+06	6.34242e+06	168688	5.52558e+06	5.15065e+06	4.94597e+06	5.2074e+06	293944	3.93091e+06	4.11124e+06	3.65528e+06	3.89915e+06	229632	3.83263e+06	3.75309e+06	3.77969e+06	3.78847e+06	40487.9
	YP_907182.1	MUL_3565	cobT	nicotinate-nucleotide--dimethylbenzimidazole phosphoribosyltransferase (EC:2.4.2.21)	7	1.27111	0.0195803	0.968466	0.703114	1.04606	0.747566	1.01827	0.820112	2	2	82.14	244268	306403	275852	275508	31068.5	349310	365164	336124	350199	14540.3	289122	252252	259085	266820	19614.1	316388	324105	224097	288197	55645.9	285477	260581	295565	280541	18006.8
	YP_907187.1	MUL_3570	ilvE	branched-chain amino acid aminotransferase (EC:2.6.1.42)	7	0.518446	0.00418936	0.675365	0.0195422	0.839076	0.133454	0.890395	0.275235	6	6	534.14	6.99955e+06	9.18761e+06	7.79076e+06	7.99264e+06	1.10791e+06	4.34623e+06	3.87315e+06	4.21188e+06	4.14376e+06	243785	5.87808e+06	5.29173e+06	5.02405e+06	5.39795e+06	436814	7.13284e+06	6.69826e+06	6.28819e+06	6.70643e+06	422382	7.20379e+06	6.61432e+06	7.53171e+06	7.11661e+06	464867
	YP_907188.1	MUL_3571	gcvT	glycine cleavage system aminomethyltransferase T (EC:2.1.2.10)	7	1.22171	0.00284424	1.18979	0.0315289	1.16686	0.0404992	1.33493	0.0010214	8	8	477.87	2.24649e+06	2.46436e+06	2.24757e+06	2.31947e+06	125475	2.77329e+06	2.85235e+06	2.87551e+06	2.83372e+06	53597.4	2.94076e+06	2.7911e+06	2.54717e+06	2.75968e+06	198669	2.74591e+06	2.50379e+06	2.86979e+06	2.70649e+06	186158	3.11454e+06	3.18052e+06	2.99396e+06	3.09634e+06	94603
	YP_907189.1	MUL_3573	pepB	leucyl aminopeptidase (EC:3.4.11.1)	7	0.932177	0.175321	1.14248	0.0713692	0.983638	0.746637	1.0004	0.994311	12	12	783.72	4.25496e+06	4.63773e+06	4.61716e+06	4.50329e+06	215303	4.41255e+06	3.94051e+06	4.24052e+06	4.19786e+06	238890	5.46362e+06	5.27757e+06	4.69355e+06	5.14492e+06	401808	4.45755e+06	4.71389e+06	4.11737e+06	4.4296e+06	299241	4.87784e+06	4.45506e+06	4.18236e+06	4.50509e+06	350425
	YP_907191.1	MUL_3575	sucB	dihydrolipoamide acetyltransferase	7	0.669335	0.00192181	0.78104	0.0145499	0.738524	0.00638351	0.763001	0.00704644	15	14	1400.14	5.77733e+07	6.53412e+07	6.68844e+07	6.3333e+07	4.87627e+06	4.24086e+07	4.35026e+07	4.12618e+07	4.2391e+07	1.12051e+06	5.00879e+07	5.229e+07	4.60187e+07	4.94656e+07	3.18161e+06	4.942e+07	4.64709e+07	4.44278e+07	4.67729e+07	2.50979e+06	4.911e+07	4.92996e+07	4.65597e+07	4.83231e+07	1.53009e+06
	YP_907192.1	MUL_3576		hypothetical protein	10	0.916602	0.275498	0.860707	0.0869426	0.968999	0.697218	1.04382	0.572392	3	3	175.91	1.28989e+06	1.52693e+06	1.26569e+06	1.36084e+06	144350	1.31014e+06	1.19438e+06	1.23752e+06	1.24735e+06	58502.2	1.16214e+06	1.19186e+06	1.15985e+06	1.17128e+06	17855.5	1.21761e+06	1.41416e+06	1.32418e+06	1.31865e+06	98389.2	1.38479e+06	1.35768e+06	1.51894e+06	1.42047e+06	86348
	YP_907199.1	MUL_3585		hypothetical protein	3	0.918078	0.456299	1.42652	0.0112462	1.0456	0.698601	1.35949	0.0133878	1	1	89.56	255407	334664	315085	301719	41284.5	286685	302582	241738	277002	31556.9	459239	402537	429451	430409	28363.1	326248	271545	348634	315476	39657.2	399802	429116	401634	410184	16421.4
	YP_907211.1	MUL_3600	thiC	thiamine biosynthesis protein ThiC	7	1.43882	7.31436e-05	1.39778	7.92797e-05	0.943189	0.0769249	0.953642	0.323195	6	6	222.35	1.0061e+06	972257	994026	990795	17153.1	1.38821e+06	1.46998e+06	1.41853e+06	1.42557e+06	41341.1	1.38185e+06	1.42404e+06	1.34885e+06	1.38492e+06	37688.5	908339	977360	917821	934507	37413.8	867277	970105	997212	944865	68546.4
	YP_907217.1	MUL_3610	glyS	glycyl-tRNA synthetase (EC:6.1.1.14)	2	1.11083	0.0497317	1.12038	0.014968	1.01697	0.789758	1.05897	0.242028	7	7	257.08	1.18082e+06	1.28278e+06	1.26618e+06	1.24326e+06	54710.3	1.30664e+06	1.43291e+06	1.4036e+06	1.38105e+06	66087.9	1.3967e+06	1.35923e+06	1.42286e+06	1.39293e+06	31983.3	1.24128e+06	1.39013e+06	1.16168e+06	1.26436e+06	115960	1.38812e+06	1.32246e+06	1.23914e+06	1.31658e+06	74665.4
	YP_907219.1	MUL_3612	furB	ferric uptake regulation protein FurB	9	0.739323	0.0372113	0.864245	0.204482	0.906246	0.672107	0.774073	0.0411399	2	2	102.28	294332	354664	286976	311991	37139.2	209431	260897	221658	230662	26888.4	275889	235886	297134	269636	31098.9	284762	386449	177010	282740	104734	238003	260607	225901	241504	17616
	YP_907220.1	MUL_3613		hypothetical protein	10	0.714614	0.0450537	0.893448	0.35336	0.781644	0.0983907	0.787179	0.0923507	1	1	69.55	128549	180196	160167	156304	26039.3	107306	119149	108636	111697	6487.73	149681	136250	133017	139650	8836.96	111854	126508	128160	122174	8975.72	121727	125868	121523	123039	2451.57
	YP_907230.1	MUL_3625		16S ribosomal RNA methyltransferase RsmE	10	1.03826	0.762172	1.17518	0.0480785	1.33252	0.0123128	1.33637	0.00392446	2	2	71.68	364202	359368	317747	347106	25539.8	434745	307681	338732	360386	66241.7	429703	377230	416799	407911	27342	449837	505677	432061	462525	38413.1	489107	454744	447729	463860	22144.2
	YP_907231.1	MUL_3626	dnaJ2	chaperone protein DnaJ	0	0.965443	0.717128	0.975054	0.810923	1.09285	0.355624	1.19928	0.0648921	3	3	103.02	525150	402643	443978	457257	62324.1	478466	429246	416655	441455	32664.5	455808	485813	395929	445850	45761.8	507735	463552	527856	499714	32893.9	552505	544175	548453	548378	4165.62
	YP_907261.1	MUL_3661	subI	sulfate-binding lipoprotein SubI	3	1.10748	0.411536	0.664472	0.0370825	0.940305	0.697035	0.654796	0.0697384	1	1	36.82	53691.7	39181.8	46921.3	46598.3	7260.36	46473.3	58323.2	50023.1	51606.5	6081.6	35717	31389.2	25783.5	30963.2	4980.45	51107.1	46490	33852.7	43816.6	8932.48	34955.1	20492	36090	30512.4	8696.43
	YP_907267.1	MUL_3667	lepA	GTP-binding protein LepA	7	0.726788	0.32927	1.22674	0.403627	1.76136	0.0366421	1.56002	0.0588735	1	1	36.73	14213.2	20302.9	24186.4	19567.5	5027.12	6534.14	17962.2	18167.8	14221.4	6658.16	21636.3	18994.7	31381.7	24004.2	6524.14	39805.9	36607.8	26982.7	34465.5	6674.62	25773.2	29689.9	36113.9	30525.7	5220.76
	YP_907276.1	MUL_3676	rpsT	30S ribosomal protein S20	2	0.838072	0.0100298	1.29109	0.000193275	1.0588	0.11955	1.04323	0.559512	1	1	70.78	781656	797657	840661	806658	30514.5	659019	648904	720190	676038	38570.1	1.04366e+06	1.04508e+06	1.03567e+06	1.04147e+06	5073.01	870027	870815	821432	854091	28286.6	941832	814835	767921	841530	89976.1
	YP_907277.1	MUL_3677	holA	hypothetical protein	2	1.4637	0.00158706	1.169	0.295996	0.989712	0.92464	1.24845	0.301224	2	1	76.74	18288.3	21107.7	19970.8	19789	1418.47	30456.8	29032.5	27405.7	28965	1526.64	27839.4	22933.7	18626.6	23133.2	4609.65	17661.5	23281.5	17813.1	19585.4	3201.8	19067.4	22455.6	32593.5	24705.5	7038.13
	YP_907281.1	MUL_3681	fadE17_1	acyl-CoA dehydrogenase FadE17_1	1	0.841528	0.00564588	1.01556	0.60833	0.878063	0.00868325	0.87574	0.00537018	9	9	536.78	3.35896e+06	3.21862e+06	3.44964e+06	3.34241e+06	116399	2.69104e+06	2.93744e+06	2.80971e+06	2.81273e+06	123225	3.52255e+06	3.35128e+06	3.30936e+06	3.3944e+06	112948	3.02012e+06	2.94393e+06	2.84048e+06	2.93484e+06	90166.3	2.99052e+06	2.87057e+06	2.92015e+06	2.92708e+06	60274.4
	YP_907282.1	MUL_3682	fadE18_2	acyl-CoA dehydrogenase FadE18_2	1	0.845972	0.0295631	1.14602	0.0421635	0.975093	0.604074	0.914696	0.211662	8	8	650.7	5.34273e+06	4.6807e+06	4.70803e+06	4.91049e+06	374580	4.29211e+06	4.12691e+06	4.04338e+06	4.15413e+06	126582	5.71465e+06	5.76232e+06	5.40565e+06	5.62754e+06	193638	4.83582e+06	4.75834e+06	4.77039e+06	4.78818e+06	41691.9	4.84228e+06	4.39426e+06	4.23826e+06	4.4916e+06	313558
	YP_907291.1	MUL_3692	nadD	bifunctional nicotinate-nucleotide adenylyltransferase NadD/hypothetical protein	7	0.90064	0.0501935	0.899398	0.0417264	0.844322	0.0757986	0.796887	0.0106481	4	4	140.35	850457	781546	828175	820059	35165.1	780870	713854	721010	738578	36800.3	708513	773708	730457	737559	33173.1	721166	595803	760214	692394	85899.1	708620	649510	602353	653494	53245.4
	YP_907293.1	MUL_3695		hypothetical protein	10	1.69952	0.00129835	1.44565	0.0139214	0.653744	0.0114964	0.81728	0.0841555	3	3	138.05	126013	144782	112968	127921	15992.5	204984	223368	223859	217403	10758.7	204992	174255	175539	184929	17387.3	86874.8	88117.7	75890.2	83627.6	6729.48	103524	112600	97517.5	104547	7593.36
	YP_907294.1	MUL_3696	proA	gamma-glutamyl phosphate reductase (EC:1.2.1.41)	7	0.54192	0.0130478	0.959093	0.75379	0.678342	0.0903185	0.761668	0.100182	3	3	129.62	127025	176315	136302	146547	26193.7	70691.1	85030.9	82528.8	79417	7659.65	139398	157505	124755	140553	16405.7	113559	114978	69690.4	99409.3	25747	122891	110996	100975	111620	10971
	YP_907304.1	MUL_3711	proB	gamma-glutamyl kinase (EC:2.7.2.11)	7	0.73486	0.227168	1.54641	0.214882	0.821157	0.440495	1.15058	0.556975	1	1	20.76	63944.6	36329.3	40559.4	46944.4	14873.7	32256.6	33681.4	37554.6	34497.6	2741.68	94051.9	80410.8	43322.6	72595.1	26252.2	29277.1	44982.5	41386.7	38548.7	8228.32	67904.5	46957.8	47177.8	54013.4	12030.6
	YP_907306.1	MUL_3713	rpmA	50S ribosomal protein L27	2	0.84848	0.0655022	1.30327	0.00629459	1.17942	0.0685721	1.23389	0.0648132	3	3	128.91	509698	433417	520070	487728	47320.2	392529	426676	422277	413828	18575.6	638062	646143	622719	635642	11898.2	597850	597506	530353	575237	38870.4	659699	609675	536030	601801	62209.6
	YP_907307.1	MUL_3714	rplU	50S ribosomal protein L21	2	0.860728	0.129496	0.904901	0.0559979	1.09869	0.391801	0.994184	0.953592	3	3	281.58	2.46358e+06	2.3017e+06	2.33533e+06	2.36687e+06	85427.2	2.33667e+06	2.01114e+06	1.76388e+06	2.03723e+06	287284	2.24141e+06	2.01054e+06	2.1734e+06	2.14178e+06	118640	2.93112e+06	2.7328e+06	2.13743e+06	2.60045e+06	413066	2.11859e+06	2.1546e+06	2.78612e+06	2.3531e+06	375434
	YP_907309.1	MUL_3716	ndk	nucleoside diphosphate kinase (EC:2.7.4.6)	2	0.818363	0.708259	0.796256	0.619995	0.72986	0.546012	1.09237	0.743601	6	6	264.84	6.25967e+06	2.3241e+06	6.1149e+06	4.89956e+06	2.23158e+06	5.2281e+06	465867	6.33488e+06	4.00962e+06	3.11847e+06	5.22224e+06	5.26413e+06	1.21753e+06	3.9013e+06	2.32431e+06	509740	5.38694e+06	4.8313e+06	3.57599e+06	2.66995e+06	5.24645e+06	5.51479e+06	5.29521e+06	5.35215e+06	142945
	YP_907312.1	MUL_3719	valS	valyl-tRNA synthetase (EC:6.1.1.9)	2	0.797627	0.0246613	1.13947	0.0932439	1.1235	0.0887565	1.22564	0.0393625	3	2	176.01	140617	158185	157523	152108	9956.92	118365	111627	133984	121326	11468.8	161090	171129	187747	173322	13463	160846	181950	169885	170893	10588.2	198051	194346	166894	186430	17020
	YP_907313.1	MUL_3720		hypothetical protein	10	0.856614	0.00386495	1.15615	0.00669109	0.912492	0.360385	0.970138	0.289558	9	8	737.69	5.40905e+07	5.21809e+07	5.09813e+07	5.24176e+07	1.56809e+06	4.61814e+07	4.32575e+07	4.52659e+07	4.49016e+07	1.49564e+06	6.24588e+07	6.12553e+07	5.8093e+07	6.06024e+07	2.25495e+06	5.01337e+07	3.94105e+07	5.39475e+07	4.78306e+07	7.53719e+06	5.08535e+07	4.92763e+07	5.2427e+07	5.08523e+07	1.57531e+06
	YP_907315.1	MUL_3722		hypothetical protein	3	1.14776	0.0179667	1.19867	0.00490596	1.11917	0.015238	1.21037	0.00212208	29	29	2282.91	1.24054e+08	1.33073e+08	1.21297e+08	1.26142e+08	6.15912e+06	1.5108e+08	1.40281e+08	1.42979e+08	1.4478e+08	5.62023e+06	1.5629e+08	1.47191e+08	1.50125e+08	1.51202e+08	4.64422e+06	1.4301e+08	1.40954e+08	1.39558e+08	1.41174e+08	1.73653e+06	1.54658e+08	1.50464e+08	1.52913e+08	1.52678e+08	2.10693e+06
	YP_907317.1	MUL_3724	mobA	molybdopterin-guanine dinucleotide biosynthesis protein A	7	0.640986	0.00880711	0.81669	0.0773786	0.648589	0.00862045	0.617987	0.00612705	4	4	280.07	814755	940123	747532	834137	97747	566831	556917	480262	534670	47378.9	718392	707007	618295	681231	54800.7	572461	554801	495774	541012	40159.9	477457	550145	518856	515486	36460.8
	YP_907319.1	MUL_3726	porA	pyruvate:ferredoxin oxidoreductase, PorA, alpha subunit	7	0.595252	0.000348335	0.813045	0.011588	0.737854	0.00147995	0.684849	0.00125133	11	10	573.61	2.08414e+06	2.28716e+06	2.06067e+06	2.14399e+06	124544	1.24036e+06	1.32857e+06	1.25971e+06	1.27622e+06	46363.3	1.83577e+06	1.75001e+06	1.64371e+06	1.74316e+06	96211.1	1.59638e+06	1.56884e+06	1.58064e+06	1.58195e+06	13815.6	1.55209e+06	1.42657e+06	1.42627e+06	1.46831e+06	72557.5
	YP_907321.1	MUL_3728	clpX	ATP-dependent protease ATP-binding subunit ClpX	0	0.826809	0.0259309	0.804566	0.0171261	0.771602	0.0094487	0.785313	0.0265708	1	1	88.71	359030	389975	336844	361950	26685.8	297132	316819	283838	299263	16593.1	299288	272625	301724	291212	16142.8	262277	290455	285112	279281	14966.5	251027	302011	299694	284244	28790.2
	YP_907323.1	MUL_3730	clpP2	ATP-dependent Clp protease proteolytic subunit	7	1.07503	0.300108	0.994849	0.927898	0.914188	0.350405	0.856904	0.0368537	8	8	653.96	1.23878e+07	1.44016e+07	1.29135e+07	1.32343e+07	1.04453e+06	1.46164e+07	1.49744e+07	1.30911e+07	1.42273e+07	1.00016e+06	1.39005e+07	1.2884e+07	1.27139e+07	1.31662e+07	641595	1.32243e+07	1.27301e+07	1.03415e+07	1.20987e+07	1.54166e+06	1.14544e+07	1.11052e+07	1.14619e+07	1.13405e+07	203804
	YP_907324.1	MUL_3731	clpP	ATP-dependent Clp protease proteolytic subunit (EC:3.4.21.92)	7	1.06624	0.101986	1.05173	0.277068	0.835916	0.00657482	0.854195	0.0207211	8	8	578.04	3.08054e+07	3.01736e+07	3.30901e+07	3.13564e+07	1.5343e+06	3.40846e+07	3.35807e+07	3.26354e+07	3.34335e+07	735728	3.40709e+07	3.37524e+07	3.11116e+07	3.29783e+07	1.62443e+06	2.70202e+07	2.61338e+07	2.54798e+07	2.62113e+07	773112	2.84758e+07	2.61944e+07	2.56831e+07	2.67845e+07	1.4869e+06
	YP_907329.1	MUL_3738	rpiB	ribose-5-phosphate isomerase B (EC:5.3.1.6)	7	0.779337	0.00240095	0.96872	0.384134	0.874761	0.0535365	0.909359	0.0537468	7	7	538.14	8.75871e+06	9.21838e+06	9.60532e+06	9.19414e+06	423823	7.47525e+06	6.89679e+06	7.12394e+06	7.16533e+06	291440	8.69984e+06	9.23028e+06	8.78952e+06	8.90655e+06	283925	8.00792e+06	7.45916e+06	8.66094e+06	8.04267e+06	601643	8.43689e+06	8.63975e+06	8.00566e+06	8.36077e+06	323827
	YP_907331.1	MUL_3742	pepN	aminopeptidase N PepN	7	0.911962	0.262227	0.988089	0.868224	1.04731	0.585176	1.0818	0.286389	19	19	1183.32	5.66725e+06	4.52712e+06	4.95188e+06	5.04875e+06	576205	4.68742e+06	4.66941e+06	4.45597e+06	4.60427e+06	128748	4.87551e+06	5.11809e+06	4.97224e+06	4.98861e+06	122117	5.28669e+06	4.89442e+06	5.68171e+06	5.2876e+06	393645	5.5201e+06	5.36847e+06	5.49659e+06	5.46172e+06	81606.8
	YP_907332.1	MUL_3743		hypothetical protein	10	1.24124	0.0105023	1.2259	0.00915137	1.20085	0.0416009	1.24368	0.00680808	3	3	173.35	2.62512e+06	2.97455e+06	3.04216e+06	2.88061e+06	223828	3.69139e+06	3.4169e+06	3.61829e+06	3.57553e+06	142155	3.56061e+06	3.59554e+06	3.43792e+06	3.53135e+06	82783.5	3.36081e+06	3.74786e+06	3.2689e+06	3.45919e+06	254184	3.66977e+06	3.52399e+06	3.5539e+06	3.58255e+06	76997.4
	YP_907335.1	MUL_3746	glbO	globin (oxygen-binding protein) GlbO	7	1.10628	0.327012	1.0064	0.956207	1.14594	0.574164	1.10765	0.29884	1	1	26.87	44488.3	59181	49391.6	51020.3	7480.52	57385.7	59743	52199.7	56442.8	3859.06	53476.5	56142.8	44421.3	51346.8	6144.11	51573.1	80721.6	43103.3	58466	19733.7	59379.1	53861.7	56297.6	56512.8	2765.01
	YP_907341.1	MUL_3757		putative ABC transporter ATP-binding protein	3	1.15213	0.00250555	1.17972	0.000810863	1.02433	0.153918	1.05358	0.105663	11	11	618.93	4.07649e+06	4.13397e+06	4.08679e+06	4.09909e+06	30648.2	4.71687e+06	4.88244e+06	4.56871e+06	4.72267e+06	156947	4.68859e+06	4.95937e+06	4.85937e+06	4.83578e+06	136926	4.19912e+06	4.29214e+06	4.1052e+06	4.19882e+06	93472.3	4.46998e+06	4.36662e+06	4.11958e+06	4.31872e+06	180043
	YP_907343.1	MUL_3764	plsC	bifunctional transmembrane phospholipid biosynthesis enzyme PlsC	1	1.29821	0.102257	1.28682	0.0918366	1.26709	0.121764	1.29305	0.141845	4	4	127.53	330004	419168	286372	345181	67686.5	419216	506363	418770	448116	50443.7	479806	448706	404043	444185	38083.3	415364	407114	489652	437377	45459.5	422426	393532	523055	446338	67991.4
	YP_907349.1	MUL_3772	mmaA5	methoxy mycolic acid synthase 5 MmaA5	1	0.990564	0.850581	1.43861	8.19769e-05	1.21999	0.00423572	1.36132	0.0026636	8	8	553.96	4.03738e+06	4.23236e+06	3.8596e+06	4.04311e+06	186445	4.31124e+06	3.9072e+06	3.79644e+06	4.00496e+06	270966	5.79367e+06	5.84036e+06	5.81539e+06	5.81647e+06	23362	5.13142e+06	4.76443e+06	4.90182e+06	4.93256e+06	185415	5.5866e+06	5.13841e+06	5.78694e+06	5.50398e+06	332064
	YP_907357.1	MUL_3781	scoB	succinyl-CoA:3-ketoacid-coenzyme a transferase (beta subunit) ScoB	7	1.02273	0.857588	0.816146	0.238844	0.986763	0.933112	1.02146	0.864087	2	2	81.34	256277	246414	173632	225441	45138	221854	227350	242490	230565	10687.1	213229	173361	165388	183993	25631.7	240758	245851	180761	222457	36199.2	222890	228417	239531	230279	8475.1
	YP_907358.1	MUL_3782	scoA	succinyl-CoA:3-ketoacid-coenzyme a transferase (alpha subunit) ScoA	1	0.825375	0.050056	1.17624	0.0771867	1.12348	0.0911458	1.19731	0.0105279	1	1	77.19	269680	256304	295539	273841	19945.3	246938	228397	202730	226022	22199.3	342285	335360	288660	322102	29167.7	287715	315813	319433	307654	17362.3	321986	332168	329462	327872	5274.09
	YP_907364.1	MUL_3790	orn	oligoribonuclease	2	0.614699	7.8314e-05	0.988036	0.854446	0.851591	0.01029	0.872862	0.00586433	4	4	199.89	622599	662199	667693	650830	24603	395785	393789	410619	400064	9195.08	687581	672353	569198	643044	64404.4	585588	538345	538791	554241	27148	556818	577677	569759	568085	10529.8
	YP_907380.1	MUL_3811	bcp	bacterioferritin comigratory protein Bcp	0	0.759105	0.00511801	0.952835	0.327966	0.852296	0.0283577	0.899503	0.117087	11	11	483.8	7.80391e+06	8.53237e+06	9.00546e+06	8.44724e+06	605284	6.61071e+06	6.23744e+06	6.38888e+06	6.41235e+06	187736	8.19873e+06	8.00533e+06	7.94242e+06	8.04883e+06	133576	7.19807e+06	7.41892e+06	6.98166e+06	7.19955e+06	218637	7.90676e+06	7.77082e+06	7.11739e+06	7.59832e+06	422008
	YP_907381.1	MUL_3812	argE	hypothetical protein	7	0.775193	0.024015	1.10032	0.236261	0.972023	0.776683	1.04698	0.256445	2	2	130.62	245590	250951	223161	239901	14742.7	176900	210932	170076	185970	21885.7	287506	268432	235964	263967	26059.6	226518	271410	201639	233189	35360.7	251098	251858	250558	251171	653.235
	YP_907448.1	MUL_3906		putative deoxyribonucleotide triphosphate pyrophosphatase	7	0.791545	0.225627	1.06992	0.688598	1.1047	0.693701	1.09363	0.560993	1	1	55.75	111635	155186	98121.5	121648	29820.9	92186	104658	92025.4	96289.7	7247.38	149304	118783	122372	130153	16682.5	165442	152031	85680.1	134384	42708.9	136572	139762	122780	133038	9026.01
	YP_907450.1	MUL_3908	rph	ribonuclease PH (EC:2.7.7.56)	2	0.942821	0.434718	1.01496	0.845735	0.892701	0.207191	0.951408	0.590814	4	4	329.31	1.5082e+06	1.50658e+06	1.79003e+06	1.6016e+06	163186	1.41499e+06	1.56431e+06	1.55077e+06	1.51002e+06	82581.4	1.66055e+06	1.49652e+06	1.71961e+06	1.62556e+06	115590	1.36549e+06	1.55923e+06	1.36453e+06	1.42975e+06	112135	1.36926e+06	1.50716e+06	1.69491e+06	1.52378e+06	163459
	YP_907467.1	MUL_3927	cfp10A	antigen Cfp10A	3	0.601004	0.0066749	1.06549	0.504207	1.0016	0.988193	1.06697	0.662754	2	2	84.72	295904	380329	372974	349735	46764.6	211081	208254	211243	210192	1680.93	383765	392566	341589	372640	27248.6	322722	331609	396558	350297	40309.6	408932	420840	289699	373157	72521.4
	YP_907469.1	MUL_3929	dmpA	L-aminopeptidase/D-esterase DmpA	7	0.671144	0.0297212	1.08983	0.480037	0.987403	0.912643	0.998512	0.989889	2	2	89.4	336840	421245	447785	401956	57933	226040	290695	292578	269771	37883.8	457896	375131	481159	438062	55727.2	417983	430474	342221	396893	47757.1	434330	426549	343195	401358	50520.4
	YP_907470.1	MUL_3930		hypothetical protein	10	1.56567	0.000926362	1.62691	0.000626923	1.16972	0.117945	1.20682	0.0600321	2	2	44.05	67116	68204.9	80510.5	71943.8	7438.9	111337	110502	116082	112640	3009.94	120380	114430	116328	117046	3039.31	77735.8	92571.9	82154.5	84154.1	7617.51	87706.2	92885.9	79876.9	86823	6549.33
	YP_907474.1	MUL_3934	glgP	glycogen phosphorylase GlgP	7	0.718609	0.0433963	0.918843	0.457195	1.06659	0.587117	1.12537	0.28145	6	6	287.01	854476	620816	690446	721913	119966	523756	528279	504284	518773	12750.1	641988	651566	696420	663325	29058.9	826727	797572	685652	769984	74473.8	824275	769282	843700	812419	38599.8
	YP_907475.1	MUL_3935		glycosidase	7	1.24698	0.0113327	1.14134	0.132124	0.97229	0.877494	1.10131	0.395545	2	2	100.43	175550	161237	154968	163918	10550.1	217955	198247	197010	204404	11752	203683	167209	190368	187087	18457.2	207324	156815	113989	159376	46720	205632	149776	186167	180525	28352.1
	YP_907477.1	MUL_3937		thioredoxin	7	0.790235	0.000454421	0.981461	0.366814	0.920604	0.103591	1.03826	0.18016	12	11	881.97	4.79913e+06	5.01542e+06	4.77619e+06	4.86358e+06	132000	3.96039e+06	3.76786e+06	3.80186e+06	3.84337e+06	102761	4.86414e+06	4.72896e+06	4.72714e+06	4.77341e+06	78576.8	4.72076e+06	4.55465e+06	4.15689e+06	4.47743e+06	289757	4.97776e+06	4.95074e+06	5.22055e+06	5.04968e+06	148590
	YP_907478.1	MUL_3938	fadA4	acetyl-CoA acetyltransferase (EC:2.3.1.9)	1	0.807773	0.0134949	0.960263	0.244272	1.06257	0.309445	1.05491	0.120811	10	10	829.5	6.98714e+06	7.34378e+06	7.58919e+06	7.30671e+06	302734	6.29911e+06	6.05405e+06	5.35332e+06	5.90216e+06	490849	7.19746e+06	7.0661e+06	6.78552e+06	7.01636e+06	210426	7.88537e+06	8.30372e+06	7.10249e+06	7.76386e+06	609761	7.58748e+06	7.61815e+06	7.91806e+06	7.7079e+06	182654
	YP_907487.1	MUL_3951		cobalamin adenosyltransferase	7	0.593425	0.0450802	0.847348	0.171834	0.666211	0.00185748	0.777349	0.000823543	8	8	684.86	1.88494e+07	1.91215e+07	2.03222e+07	1.9431e+07	783654	1.48888e+07	6.17408e+06	1.35297e+07	1.15309e+07	4.68862e+06	1.82989e+07	1.80812e+07	1.30145e+07	1.64649e+07	2.9901e+06	1.14573e+07	1.33998e+07	1.39784e+07	1.29452e+07	1.32062e+06	1.52027e+07	1.53071e+07	1.48043e+07	1.51047e+07	265318
	YP_907490.1	MUL_3954	atpD	F0F1 ATP synthase subunit beta (EC:3.6.3.14)	7	0.594242	5.89332e-06	0.788695	0.00167489	0.856193	0.0119708	0.863684	0.000713459	18	18	1316.39	2.6776e+07	2.59311e+07	2.65096e+07	2.64056e+07	431949	1.59088e+07	1.59295e+07	1.52356e+07	1.56913e+07	394793	2.07848e+07	2.20566e+07	1.96365e+07	2.08259e+07	1.21057e+06	2.34723e+07	2.34087e+07	2.09437e+07	2.26082e+07	1.44185e+06	2.32264e+07	2.22485e+07	2.29433e+07	2.28061e+07	503203
	YP_907491.1	MUL_3955	atpG	F0F1 ATP synthase subunit gamma (EC:3.6.3.14)	7	0.66717	0.00984625	0.835567	0.101228	0.991384	0.909855	0.9962	0.966444	4	4	261.95	1.14102e+06	974045	900033	1.00503e+06	123447	646266	678882	686437	670528	21349	809527	902725	807066	839773	54532.5	979418	1.00014e+06	1.00957e+06	996374	15423.3	1.06547e+06	909929	1.02824e+06	1.00121e+06	81218.1
	YP_907492.1	MUL_3956	atpA	F0F1 ATP synthase subunit alpha (EC:3.6.3.14)	7	0.623801	0.00301854	0.78338	0.0271568	0.79131	0.0357575	0.85274	0.0664491	17	17	1114.03	2.24148e+07	2.03268e+07	1.83423e+07	2.03613e+07	2.03645e+06	1.23339e+07	1.27559e+07	1.30145e+07	1.27014e+07	343523	1.64902e+07	1.64987e+07	1.4863e+07	1.59506e+07	941918	1.71209e+07	1.64312e+07	1.47842e+07	1.61121e+07	1.20057e+06	1.7555e+07	1.76207e+07	1.69129e+07	1.73629e+07	391069
	YP_907493.1	MUL_3957	atpH	F0F1 ATP synthase subunit delta	7	0.987693	0.922466	1.17935	0.184049	1.20519	0.171281	1.41301	0.0192856	8	8	391.45	835282	701174	577228	704561	129060	627492	759166	701014	695890	65986.2	835367	872902	784495	830921	44371.2	918415	863120	765852	849129	77237.7	1.02525e+06	961298	1.00011e+06	995555	32219.6
	YP_907494.1	MUL_3958	atpF	F0F1 ATP synthase subunit B (EC:3.6.3.14)	7	1.26868	0.343727	1.78626	0.0229331	1.58474	0.0704473	1.78558	0.0189437	1	1	80.81	69722.8	36655.3	46055.9	50811.3	17038.9	52966.1	60400.8	80023.6	64463.5	13978.8	100720	88340.1	83226.4	90762.3	8994.92	86564.9	66388.4	88615.1	80522.8	12283.6	95403.6	93144.1	83635.6	90727.8	6245.03
	YP_907499.1	MUL_3963		hypothetical protein	10	0.673702	0.00496432	1.13388	0.10998	1.06698	0.41931	1.0941	0.207789	3	3	145.07	325747	365402	393287	361479	33940.7	258793	236135	235658	243529	13221.7	427363	418282	383974	409873	22884.3	404325	403971	348773	385690	31971.1	415471	394983	376031	395495	19724.7
	YP_907503.1	MUL_3967	rho	transcription termination factor Rho	2	0.767017	0.00234725	1.19928	0.010357	1.06129	0.267946	1.16312	0.0120391	24	24	1891.34	1.14213e+07	1.23902e+07	1.26079e+07	1.21398e+07	631690	9.5883e+06	9.39985e+06	8.94611e+06	9.31142e+06	330098	1.52418e+07	1.45284e+07	1.39069e+07	1.4559e+07	668002	1.30726e+07	1.35503e+07	1.20285e+07	1.28838e+07	778261	1.43178e+07	1.44569e+07	1.35855e+07	1.41201e+07	468148
	YP_907504.1	MUL_3968	thrB	homoserine kinase (EC:2.7.1.39)	7	0.671745	0.0278736	0.780003	0.0965827	0.907776	0.468386	1.00365	0.971603	1	1	24.27	165375	194658	226969	195667	30809.2	118394	140904	135018	131439	11674.4	170440	142697	144726	152621	15464.6	182647	198715	151505	177622	24002.9	208482	187341	193323	196382	10897.5
	YP_907505.1	MUL_3969	thrC	threonine synthase (EC:4.2.3.1)	7	0.814827	0.0117688	0.969746	0.464371	0.93457	0.176689	1.02961	0.508817	9	9	458.21	5.04287e+06	5.48653e+06	5.43425e+06	5.32122e+06	242468	4.36399e+06	4.62455e+06	4.01908e+06	4.33587e+06	303714	5.06578e+06	5.43895e+06	4.97595e+06	5.16023e+06	245526	5.24745e+06	4.97804e+06	4.69366e+06	4.97305e+06	276932	5.15506e+06	5.574e+06	5.70721e+06	5.47876e+06	288135
	YP_907506.1	MUL_3970	thrA	homoserine dehydrogenase (EC:1.1.1.3)	7	0.84003	0.0357559	1.10191	0.11098	1.21616	0.0631462	1.40517	0.00266493	8	8	490.68	2.00851e+06	1.74058e+06	1.74035e+06	1.82981e+06	154759	1.59561e+06	1.50713e+06	1.50855e+06	1.5371e+06	50680.9	2.05066e+06	2.01455e+06	1.98366e+06	2.01629e+06	33536.6	2.32395e+06	2.37803e+06	1.97405e+06	2.22534e+06	219302	2.64721e+06	2.43791e+06	2.62848e+06	2.5712e+06	115811
	YP_907507.1	MUL_3971	lysA	diaminopimelate decarboxylase LysA	7	1.00718	0.922548	1.30445	0.0113666	1.20844	0.179041	1.44182	0.00692725	3	3	83.64	220510	234998	190200	215236	22859.8	203937	218461	227945	216781	12091.7	274061	294030	274202	280765	11488.6	268604	297126	214569	260100	41930.6	336017	302064	292911	310331	22711.1
	YP_907508.1	MUL_3972	argS	arginyl-tRNA synthetase (EC:6.1.1.19)	2	0.644014	0.0431587	1.1099	0.444632	1.17963	0.257202	1.39144	0.0364544	4	4	259.56	518846	503578	351696	458040	92412.5	327554	281244	276156	294984	28320.3	558630	470621	495889	508380	45314.8	595367	541737	483857	540320	55768.9	669277	649171	593559	637336	39221.9
	YP_907539.1	MUL_4007	sixA	phosphohistidine phosphatase SixA	7	0.57902	0.00279955	0.942384	0.499732	0.897424	0.163257	1.05365	0.545803	1	1	39.25	172525	183846	200454	185608	14048	97618	99907.2	124888	107471	15126.7	195074	175897	153772	174914	20668.4	158070	181875	159763	166569	13282.2	180465	220897	185335	195566	22072.5
	YP_907549.1	MUL_4018	embR	transcriptional regulatory protein EmbR	9	0.657984	0.0401958	1.08337	0.475956	1.03698	0.729645	1.12182	0.349595	2	2	73.29	304304	240895	227263	257487	41113.6	135812	178569	193886	169423	30098.2	302915	256101	277844	278953	23426.7	286534	258914	255578	267009	16991.4	322540	281699	262321	288854	30740.3
	YP_907553.1	MUL_4023		acetyl-CoA hydrolase/transferase	7	0.614592	0.0240769	0.682215	0.0407621	1.02091	0.860737	1.41432	0.0171311	26	26	2090.88	9.56016e+07	7.03426e+07	7.14918e+07	7.91453e+07	1.42631e+07	5.35606e+07	4.74212e+07	4.49444e+07	4.86421e+07	4.43594e+06	5.04833e+07	5.46997e+07	5.67994e+07	5.39941e+07	3.21665e+06	8.71874e+07	7.84951e+07	7.67178e+07	8.08001e+07	5.60247e+06	1.14346e+08	1.09599e+08	1.11867e+08	1.11937e+08	2.37422e+06
	YP_907554.1	MUL_4024	fadE3	acyl-CoA dehydrogenase FadE3	1	0.580154	0.00323494	0.668844	0.00598446	0.911418	0.33255	1.18084	0.0456501	36	36	3699.67	4.51103e+08	3.86286e+08	3.71144e+08	4.02844e+08	4.24731e+07	2.5545e+08	2.2224e+08	2.23445e+08	2.33712e+08	1.88356e+07	2.59234e+08	2.75339e+08	2.73747e+08	2.6944e+08	8.87449e+06	4.09418e+08	3.48487e+08	3.43574e+08	3.67159e+08	3.66791e+07	4.88441e+08	4.65775e+08	4.72873e+08	4.75696e+08	1.15938e+07
	YP_907555.1	MUL_4025	gdpD	glycerolphosphodiesterase GdpD	7	0.952213	0.781925	1.79267	0.00846444	0.849929	0.551886	0.90686	0.632432	1	1	36.25	118520	177001	107301	134274	37425.4	130985	125162	127423	127857	2935.6	240556	248296	233274	240709	7512.32	158705	90017.4	93646.7	114123	38651.8	110488	143514	111301	121767	18837.3
	YP_907566.1	MUL_4040	cpsA	membrane protein CpsA	3	1.34195	0.270293	1.72756	0.0308573	0.73797	0.352078	1.22205	0.399602	1	1	25.64	17606.8	10338	8934.63	12293.1	4654.96	12840.4	17459.5	19190.6	16496.8	3282.74	21697.5	21812.3	20201.8	21237.2	898.475	7036.76	11917.6	8261.53	9071.97	2539.35	15692.6	16475.6	12900.5	15022.9	1879.31
	YP_907587.1	MUL_4065	fabG	3-ketoacyl-(acyl-carrier-protein) reductase (EC:1.1.1.100)	7	0.988343	0.722776	1.14618	0.0101452	0.999876	0.996958	1.01185	0.819209	5	4	332.66	1.12992e+06	1.03202e+06	1.04976e+06	1.07057e+06	52165.5	1.03586e+06	1.08069e+06	1.0577e+06	1.05809e+06	22417.2	1.19498e+06	1.24453e+06	1.24167e+06	1.22706e+06	27818.3	1.06944e+06	1.09321e+06	1.04864e+06	1.07043e+06	22301.4	1.16585e+06	1.05835e+06	1.02556e+06	1.08325e+06	73384.9
	YP_907588.1	MUL_4066	fdxD	ferredoxin FdxD	7	0.646218	0.0906937	1.78661	0.00835934	1.22313	0.253475	1.46132	0.0493084	3	3	279.78	3.00626e+06	1.80286e+06	2.07712e+06	2.29542e+06	630700	1.53941e+06	1.49506e+06	1.41555e+06	1.48334e+06	62757.6	4.22293e+06	4.12625e+06	3.95386e+06	4.10101e+06	136302	3.04287e+06	2.75145e+06	2.62845e+06	2.80759e+06	212840	3.53537e+06	3.3626e+06	3.16501e+06	3.35433e+06	185314
	YP_907589.1	MUL_4067	fadE26	acyl-CoA dehydrogenase FadE26	1	1.82214	0.00839391	1.86557	0.0159821	1.28907	0.0777088	1.37333	0.15421	1	1	54.75	98815	75810.1	80344.7	84989.9	12185.7	132975	176632	154983	154864	21828.9	143716	139602	192345	158554	29336	101460	124902	102311	109558	13295.5	122108	85548.1	142502	116719	28856.6
	YP_907590.1	MUL_4068	fadE27	acyl-CoA dehydrogenase FadE27	1	1.81055	0.00779283	1.30448	0.00175912	0.972636	0.394244	0.897497	0.346786	2	2	141.54	188797	174528	187006	183443	7772.85	290217	389630	316555	332134	51505.1	246870	243669	227358	239299	10464.1	178360	173692	183219	178424	4763.7	145670	149540	198710	164640	29568.6
	YP_907597.1	MUL_4077	cyp142A3	cytochrome P450 142A3 Cyp142A3	7	0.59138	0.0598106	0.729115	0.164378	0.867407	0.416727	0.833488	0.314461	1	1	53.91	35706.8	55678.7	39407.7	43597.7	10624.8	25138.8	31324	20885.6	25782.8	5248.88	33355.2	36488.1	25520	31787.8	5649.52	35138.4	37111.2	41201.2	37817	3092.4	34096.8	39199.4	35718.3	36338.2	2607.15
	YP_907599.1	MUL_4079		coenzyme F420-dependent oxidoreductase	7	0.537913	0.0018468	0.87242	0.108143	0.680127	0.0338052	0.804808	0.0479832	1	1	29.11	611691	743346	650317	668451	67675	364751	329923	384033	359569	27424.8	606302	583761	559449	583170	23432	353520	542436	467939	454632	95158.1	536021	582010	495893	537975	43091.6
	YP_907603.1	MUL_4083		oxidoreductase	10	0.518991	0.00036577	0.79787	0.00806095	0.963244	0.356317	1.01433	0.803106	7	7	363.09	4.34706e+06	3.91031e+06	3.94928e+06	4.06889e+06	241693	2.26122e+06	1.90682e+06	2.16711e+06	2.11171e+06	183578	3.42075e+06	3.21771e+06	3.10085e+06	3.24644e+06	161872	3.93959e+06	3.96486e+06	3.85353e+06	3.91933e+06	58366	4.17367e+06	3.81467e+06	4.39323e+06	4.12719e+06	292071
	YP_907605.1	MUL_4088		hypothetical protein	10	0.505754	0.0167847	1.15688	0.061252	0.928004	0.390226	0.818148	0.0462408	1	1	22.92	42080.9	42272	40386.1	41579.7	1038.09	13571.8	18567.3	30948.1	21029.1	8945.9	52970.9	45116.3	46220.2	48102.5	4252.15	38940.1	43685.3	33132.9	38586.1	5285.09	37889.2	35041.3	29124.4	34018.3	4471.05
	YP_907613.1	MUL_4096	mhpF_1	acetaldehyde dehydrogenase (EC:1.2.1.10)	7	0.637485	0.0145735	0.589217	0.00594285	0.808012	0.0934993	0.643386	0.0157863	1	1	24.86	206018	187788	232969	208925	22730.4	126078	158133	115348	133187	22260.8	110444	141235	117628	123102	16109.3	144730	173578	188134	168814	22091.2	116722	126660	159878	134420	22600.4
	YP_907625.1	MUL_4109		hypothetical protein	10	1.54111	0.0297009	1.95938	0.00428102	1.60158	0.0338737	1.80757	0.0344412	1	1	51.3	64309.7	44227.3	40098.2	49545.1	12952.1	72096.5	82439.8	74527.4	76354.6	5408.31	102527	91423.5	97281.8	97077.4	5554.55	87505	82176.7	68369.4	79350.3	9875.92	92001.8	70695.2	105971	89555.9	17764.6
	YP_907642.1	MUL_4130	aspB	aspartate aminotransferase (EC:2.6.1.1)	7	0.522068	0.00336337	0.686782	0.00972892	0.70953	0.0141374	0.815887	0.0805992	2	2	78.92	150202	180692	152133	161009	17073.4	83741.9	71377.2	97053.5	84057.5	12841	116825	113242	101666	110578	7923.42	105422	124056	113243	114240	9356.71	125958	147252	120884	131365	13990.9
	YP_907643.1	MUL_4131	nat	arylamine N-acetyltransferase Nat	7	1.4261	0.357888	1.92326	0.0457144	1.61651	0.158874	1.64439	0.108708	1	1	46.3	18905.9	22997.6	8149.35	16684.3	7669.38	29099.2	28937.3	13344	23793.5	9049.87	38033.6	30305.4	27925.9	32088.3	5284.47	31577.4	30274.2	19059.5	26970.4	6881.96	32887.9	25583.2	23835.4	27435.5	4802.09
	YP_907652.1	MUL_4141		acyl-CoA dehydrogenase	7	0.569647	0.00193786	0.856161	0.118557	0.684383	0.00560065	0.728637	0.0122477	3	3	113.16	352776	427773	407172	395907	38747.1	236992	227821	211768	225527	12767.5	366932	344696	305253	338960	31236.7	281529	268250	263077	270952	9518.35	300136	267326	297956	288473	18345.5
	YP_907655.1	MUL_4144	fadE34	acyl-CoA dehydrogenase FadE34	1	0.543618	0.0676681	0.78127	0.291679	0.777003	0.557286	0.7375	0.233745	2	2	84.65	69389.7	112405	133653	105149	32740.1	57692.8	50230	63560	57160.9	6680.88	84637.7	81908.3	79903.7	82149.9	2376.19	46906.6	144412	53785.5	81701.2	54417.6	75539.7	69116.3	87986.5	77547.5	9594.02
	YP_907666.1	MUL_4155		tRNA/rRNA methyltransferase	2	0.718137	0.0726428	0.841138	0.312266	1.092	0.654148	0.912214	0.622317	1	1	31.48	257715	324289	380122	320709	61281.7	245720	206888	238330	230313	20619.8	297791	294336	217155	269761	45590.3	408015	391457	251170	350214	86173.4	313733	216537	347395	292555	67950.5
	YP_907667.1	MUL_4156	cysS	cysteinyl-tRNA synthetase (EC:6.1.1.16)	2	0.71795	0.00280673	0.960661	0.376576	0.925829	0.157925	1.00725	0.837076	5	5	266.37	868620	797490	801507	822539	39958	640529	548480	582617	590542	46533.4	770192	764339	836011	790181	39798.2	789495	786665	708431	761530	46007.2	856985	817987	810545	828506	24942.9
	YP_907668.1	MUL_4157	ispF	2-C-methyl-D-erythritol 2,4-cyclodiphosphate synthase (EC:4.6.1.12)	7	0.751267	0.00624458	0.873028	0.0510706	0.853758	0.0510504	0.995542	0.965647	1	1	61.41	73140.2	85698.4	80946.8	79928.5	6340.71	60076.4	58416.6	61649.9	60047.6	1616.8	69802.4	70462.4	69074.6	69779.8	694.149	71917.6	68300.1	64501.1	68239.6	3708.63	92559.4	69246.3	76910.8	79572.2	11882.2
	YP_907674.1	MUL_4164		carbonic anhydrase	7	0.936338	0.0522537	0.696495	0.000462872	0.641235	0.000396669	0.628971	0.000141649	6	6	400.36	2.89353e+06	2.97929e+06	2.76221e+06	2.87835e+06	109335	2.66559e+06	2.73942e+06	2.6803e+06	2.6951e+06	39078.1	2.05644e+06	2.0611e+06	1.89671e+06	2.00475e+06	93595.2	1.84588e+06	1.72403e+06	1.96718e+06	1.8457e+06	121575	1.80428e+06	1.88357e+06	1.74334e+06	1.8104e+06	70312.4
	YP_907684.1	MUL_4178	clpC1	ATP-dependent protease ATP-binding subunit ClpC1	7	1.00537	0.933009	0.963557	0.466148	0.798769	0.00632734	0.820704	0.0147449	41	37	2605.91	1.95597e+07	2.22853e+07	2.1438e+07	2.10943e+07	1.39492e+06	2.05235e+07	2.31364e+07	1.99631e+07	2.12077e+07	1.69366e+06	2.07078e+07	2.0961e+07	1.9308e+07	2.03256e+07	890330	1.66983e+07	1.6866e+07	1.69842e+07	1.68495e+07	143674	1.68765e+07	1.68566e+07	1.82035e+07	1.73122e+07	771975
	YP_907686.1	MUL_4180	lsr2	iron-regulated Lsr2 protein precursor	3	0.5218	0.00402629	0.908349	0.361138	0.862645	0.17687	0.831528	0.125019	3	3	192.75	1.33541e+07	1.39737e+07	1.69547e+07	1.47608e+07	1.92505e+06	7.07715e+06	8.50101e+06	7.52846e+06	7.7022e+06	727657	1.44041e+07	1.37606e+07	1.20593e+07	1.3408e+07	1.21154e+06	1.38089e+07	1.2035e+07	1.23562e+07	1.27334e+07	945153	1.32194e+07	1.25605e+07	1.10423e+07	1.22741e+07	1.11643e+06
	YP_907687.1	MUL_4181	lysS	lysyl-tRNA synthetase (EC:6.1.1.6)	2	0.949269	0.443871	0.708192	0.00718653	0.707507	0.00644503	0.786342	0.0201467	6	6	391.56	1.22396e+06	1.48152e+06	1.40904e+06	1.37151e+06	132817	1.30601e+06	1.35001e+06	1.24977e+06	1.30193e+06	50245.4	983355	997304	933208	971289	33708.6	976341	976165	958542	970349	10226	1.10649e+06	1.05024e+06	1.07869e+06	1.07847e+06	28123.8
	YP_907688.1	MUL_4182		pantothenate kinase (EC:2.7.1.33)	10	1.20205	0.0636936	0.824723	0.0744081	0.939531	0.481498	0.818894	0.0684261	5	4	294.43	1.34895e+06	1.23253e+06	1.04888e+06	1.21012e+06	151281	1.53276e+06	1.43102e+06	1.40007e+06	1.45462e+06	69418.9	1.02192e+06	974671	997442	998011	23630.3	1.08702e+06	1.11747e+06	1.20635e+06	1.13694e+06	62004.7	1.01913e+06	978430	975310	990958	24451.2
	YP_907690.1	MUL_4184	panC	pantoate--beta-alanine ligase (EC:6.3.2.1)	7	0.719225	0.213063	1.13985	0.525333	0.955934	0.867865	1.32012	0.210423	1	1	22.03	86342.4	45458.1	59645.3	63815.3	20758.7	47483.6	42438.2	47770.7	45897.5	2999.31	64532.5	73199.4	80487.4	72739.8	7987.39	41741.9	77359.2	63908.5	61003.2	17985.5	97357.8	79656.8	75717	84243.9	11526.5
	YP_907698.1	MUL_4192	ftsH	membrane-bound protease FtsH	0	1.31362	0.0301327	1.84665	0.0411542	1.46156	0.0341652	1.53534	0.0695152	1	1	23.88	44172.6	46430.9	37415.9	42673.2	4690.83	50142.8	60163.1	57862.8	56056.3	5248.74	76205.3	100521	59681.7	78802.5	20543	51571	65113.5	70424	62369.5	9721.38	79667.4	49166.5	67719	65517.6	15369.1
	YP_907699.1	MUL_4193	ephA	epoxide hydrolase EphA	7	0.535153	1.5813e-05	0.707874	0.00261902	0.789084	0.0176991	0.820668	0.00118151	6	6	339.92	4.2692e+06	4.31133e+06	4.51332e+06	4.36462e+06	130493	2.3907e+06	2.27888e+06	2.33763e+06	2.33574e+06	55931.9	3.36502e+06	3.14046e+06	2.76332e+06	3.0896e+06	304054	3.60322e+06	3.00111e+06	3.72783e+06	3.44405e+06	388625	3.69726e+06	3.53075e+06	3.51769e+06	3.5819e+06	100119
	YP_907715.1	MUL_4210	galE1	UDP-glucose 4-epimerase GalE1	7	0.568428	0.0554345	0.780239	0.286313	0.600224	0.0889045	0.748686	0.192358	2	2	66.19	95307.5	160188	111796	122430	33722.2	63065	72568.3	73145.3	69592.9	5660.63	111413	98093.4	77069.1	95525	17315.2	87704.5	78507.9	54244.6	73485.7	17286.1	96366.2	87308.8	91310.9	91662	4538.9
	YP_907724.1	MUL_4222	topA	DNA topoisomerase I (EC:5.99.1.2)	2	0.874905	0.0107764	1.10792	0.0209622	1.25345	0.00220897	1.31735	0.000727106	4	4	176.74	249903	239668	251312	246961	6355.11	208077	212798	227327	216067	10032.8	270792	264542	285508	273614	10764.3	296604	307383	324670	309552	14158.1	336286	310902	328814	325334	13044.9
	YP_907726.1	MUL_4224	cspA_1	cold shock protein A CspA_1	0	1.22369	0.119298	1.43844	0.0301082	1.40255	0.0089633	1.35262	0.0171264	2	2	132.43	1.20455e+07	9.82894e+06	1.2037e+07	1.13038e+07	1.27728e+06	1.51052e+07	1.46327e+07	1.17592e+07	1.38324e+07	1.81087e+06	1.42751e+07	1.87376e+07	1.57669e+07	1.62599e+07	2.27169e+06	1.7074e+07	1.51794e+07	1.53089e+07	1.58541e+07	1.05843e+06	1.48878e+07	1.43349e+07	1.66466e+07	1.52897e+07	1.20711e+06
	YP_907736.1	MUL_4236		hypothetical protein	10	0.826185	0.153277	0.795908	0.121048	0.99641	0.982089	0.894191	0.46302	2	2	117.62	205976	265187	195798	222320	37470.7	188712	186027	176294	183678	6534.16	182005	187779	161055	176946	14061.9	252245	241342	170979	221522	44109.3	178896	180027	237467	198797	33494.1
	YP_907741.1	MUL_4241	acs	acetyl-CoA synthetase (EC:6.2.1.1)	7	0.740933	0.00481978	1.1972	0.0103485	1.14515	0.0345403	1.27515	0.0107103	12	11	790.78	4.98824e+06	4.50318e+06	4.39933e+06	4.63025e+06	314348	3.60973e+06	3.23094e+06	3.45145e+06	3.43071e+06	190243	5.71184e+06	5.44352e+06	5.47466e+06	5.54334e+06	146752	5.43538e+06	5.07914e+06	5.39248e+06	5.30233e+06	194475	6.3357e+06	5.66412e+06	5.71299e+06	5.90427e+06	374430
	YP_907749.1	MUL_4250		regulatory protein	9	0.703659	0.00018482	0.932468	0.127551	1.00458	0.90525	1.0955	0.0454678	14	13	1096.06	1.35331e+07	1.42243e+07	1.3343e+07	1.37002e+07	463794	9.91098e+06	9.40725e+06	9.6025e+06	9.64024e+06	253976	1.35388e+07	1.26059e+07	1.21802e+07	1.2775e+07	694906	1.42723e+07	1.40794e+07	1.29371e+07	1.37629e+07	721679	1.57004e+07	1.48845e+07	1.44406e+07	1.50085e+07	639016
	YP_907750.1	MUL_4251		hypothetical protein	7	0.581456	0.0317286	0.691479	0.0717669	0.719504	0.0974951	0.720814	0.0967329	3	3	146.23	649279	947144	992693	863039	186517	545340	446575	513541	501819	50415.2	635820	574854	579644	596773	33901	569674	613214	679992	620960	55565.6	582625	605438	678207	622090	49919.4
	YP_907751.1	MUL_4252		hypothetical protein	7	0.691884	0.00399508	0.767806	0.0169821	0.781278	0.0550037	0.813634	0.0231839	5	5	649.72	1.94644e+07	2.2989e+07	2.23713e+07	2.16082e+07	1.88213e+06	1.4998e+07	1.53825e+07	1.44706e+07	1.49504e+07	457809	1.79207e+07	1.59165e+07	1.59355e+07	1.65909e+07	1.15166e+06	1.66564e+07	1.93869e+07	1.46028e+07	1.6882e+07	2.40003e+06	1.78422e+07	1.79025e+07	1.69989e+07	1.75812e+07	505213
	YP_907758.1	MUL_4259	cysK	cysteine synthase CysK	7	0.780966	0.0209121	0.944306	0.370432	0.84123	0.0516746	0.89517	0.12293	10	9	703.39	6.97738e+06	7.43309e+06	8.21587e+06	7.54211e+06	626398	6.41548e+06	5.62192e+06	5.63299e+06	5.89013e+06	454996	7.3843e+06	7.26824e+06	6.71363e+06	7.12206e+06	358436	6.68301e+06	5.87062e+06	6.48033e+06	6.34465e+06	422849	6.55787e+06	6.57883e+06	7.11772e+06	6.75147e+06	317350
	YP_907767.1	MUL_4275	moxR2	methanol dehydrogenase transcriptional regulatory protein MoxR2	9	1.2527	0.0124543	1.55243	0.00299471	1.03528	0.558624	1.09979	0.103572	6	5	421	1.6676e+06	1.90303e+06	1.82215e+06	1.7976e+06	119623	2.37608e+06	2.27518e+06	2.10431e+06	2.25185e+06	137377	2.69168e+06	2.61715e+06	3.06312e+06	2.79065e+06	238894	1.74864e+06	1.99429e+06	1.84014e+06	1.86102e+06	124150	2.07704e+06	1.93435e+06	1.91954e+06	1.97697e+06	86973.7
	YP_907771.1	MUL_4279		PadR-like transcriptional regulatory protein	9	0.790923	0.15147	0.846418	0.266686	0.698201	0.0645558	0.712757	0.0678247	5	5	284.95	2.83848e+06	2.5412e+06	1.89291e+06	2.4242e+06	483518	1.82823e+06	2.04125e+06	1.88258e+06	1.91735e+06	110684	1.98806e+06	2.19862e+06	1.96896e+06	2.05188e+06	127439	1.76552e+06	1.54306e+06	1.76914e+06	1.69258e+06	129493	1.76653e+06	1.6842e+06	1.73285e+06	1.72786e+06	41390.8
	YP_907773.1	MUL_4281	glpK	glycerol kinase (EC:2.7.1.30)	7	0.883067	0.0732808	0.753064	0.00313468	0.820386	0.0189073	0.846795	0.0157298	6	6	404.44	1.56614e+06	1.77866e+06	1.68303e+06	1.67595e+06	106434	1.37863e+06	1.55802e+06	1.50327e+06	1.47997e+06	91936.2	1.27779e+06	1.2888e+06	1.21969e+06	1.26209e+06	37129.1	1.47405e+06	1.32849e+06	1.32222e+06	1.37492e+06	85901.7	1.44102e+06	1.4304e+06	1.38612e+06	1.41918e+06	29122.2
	YP_907783.1	MUL_4296	asd	aspartate-semialdehyde dehydrogenase (EC:1.2.1.11)	7	0.916179	0.426971	0.98812	0.898438	1.20169	0.0812267	1.11838	0.250818	7	7	240.53	2.78097e+06	2.54384e+06	2.17364e+06	2.49948e+06	306086	2.44685e+06	2.44951e+06	1.97356e+06	2.28997e+06	274024	2.65683e+06	2.52865e+06	2.22388e+06	2.46979e+06	222394	3.0827e+06	3.1724e+06	2.75574e+06	3.00361e+06	219295	3.0195e+06	2.56267e+06	2.80393e+06	2.79537e+06	228536
	YP_907784.1	MUL_4297	ask	aspartate kinase (EC:2.7.2.4)	7	0.702281	0.000447819	1.05649	0.106133	1.02607	0.723345	1.10009	0.0140245	7	7	388.28	2.56137e+06	2.74688e+06	2.69361e+06	2.66728e+06	95513	1.8242e+06	1.97452e+06	1.82083e+06	1.87318e+06	87774.8	2.90784e+06	2.79701e+06	2.74904e+06	2.81796e+06	81451.8	3.01369e+06	2.78251e+06	2.41426e+06	2.73682e+06	302313	2.99154e+06	2.93226e+06	2.87898e+06	2.93426e+06	56306
	YP_907786.1	MUL_4300	leuA	2-isopropylmalate synthase (EC:2.3.3.13)	7	0.527603	0.000588023	0.770976	0.00903005	0.838389	0.0379241	0.895867	0.125887	15	14	839.4	8.04031e+06	7.59028e+06	8.8613e+06	8.16397e+06	644470	4.50366e+06	4.32104e+06	4.09728e+06	4.30733e+06	203537	6.53652e+06	6.258e+06	6.08815e+06	6.29423e+06	226370	7.26601e+06	6.52516e+06	6.74256e+06	6.84458e+06	380815	7.20881e+06	6.96787e+06	7.76479e+06	7.31383e+06	408708
	YP_907787.1	MUL_4301		DeoR family transcriptional regulator	9	0.787939	0.00127305	1.06448	0.0716129	0.983442	0.571028	1.07699	0.122212	10	10	711.55	6.32365e+06	6.64442e+06	6.6786e+06	6.54889e+06	195809	5.35472e+06	4.9151e+06	5.21056e+06	5.16013e+06	224105	6.86361e+06	6.81703e+06	7.23282e+06	6.97115e+06	227806	6.4748e+06	6.65489e+06	6.19166e+06	6.44045e+06	233516	6.97668e+06	6.69537e+06	7.48725e+06	7.0531e+06	401432
	YP_907793.1	MUL_4307		hypothetical protein	10	0.842459	0.0391463	0.887258	0.129066	0.894494	0.147172	0.951717	0.398183	5	5	478.39	2.32043e+07	2.73993e+07	2.60905e+07	2.55647e+07	2.1464e+06	2.23491e+07	2.16135e+07	2.0649e+07	2.15372e+07	852602	2.43639e+07	2.21874e+07	2.14962e+07	2.26825e+07	1.4966e+06	2.3253e+07	2.41096e+07	2.12399e+07	2.28675e+07	1.47316e+06	2.40356e+07	2.51459e+07	2.38096e+07	2.43304e+07	715274
	YP_907795.1	MUL_4309		hypothetical protein	10	0.98977	0.891744	1.17882	0.0837022	1.27093	0.0296693	1.31411	0.0158312	2	2	171.08	727691	894162	845819	822557	85638.3	753711	850158	838560	814143	52655.9	972443	1.03909e+06	897403	969644	70883.5	1.092e+06	953988	1.09026e+06	1.04541e+06	79182.5	1.15793e+06	1.06688e+06	1.01799e+06	1.08093e+06	71016.8
	YP_907801.1	MUL_4316		transcriptional regulator	9	0.943823	0.243803	0.943703	0.174228	0.764534	0.00862832	0.872279	0.0243945	11	11	641.85	3.09153e+06	3.45655e+06	3.33588e+06	3.29465e+06	185972	2.98756e+06	3.26729e+06	3.07386e+06	3.10957e+06	143245	3.16298e+06	3.11602e+06	3.04853e+06	3.10917e+06	57532.4	2.57811e+06	2.69185e+06	2.28667e+06	2.51888e+06	208986	2.77104e+06	2.908e+06	2.94252e+06	2.87385e+06	90697
	YP_907838.1	MUL_4365		hypothetical protein	10	0.610381	0.00178186	0.839211	0.133999	0.834564	0.0262714	0.985592	0.762886	2	2	56.86	190638	186483	168704	181942	11650.9	97926.5	114368	120867	111054	11824	171508	161405	125150	152688	24377.7	163026	146202	146298	151842	9685.89	188382	174241	175339	179320	7866.68
	YP_907843.1	MUL_4371		hypothetical protein	10	0.755855	0.000161066	1.14619	0.0150213	1.13986	0.1298	1.13049	0.11832	3	3	261.95	1.15172e+06	1.12937e+06	1.19532e+06	1.1588e+06	33541.3	862558	885325	879780	875888	11871.8	1.28805e+06	1.40141e+06	1.29517e+06	1.32821e+06	63491.5	1.4841e+06	1.26478e+06	1.21373e+06	1.32087e+06	143649	1.35645e+06	1.40801e+06	1.16559e+06	1.31002e+06	127708
	YP_907845.1	MUL_4373		hypothetical protein	10	1.07786	0.764255	1.97527	0.000250991	1.45492	0.0265648	1.26432	0.0104824	1	1	55.01	23009.6	18985.6	21960.8	21318.7	2087.47	13030.7	26681.7	29223	22978.5	8708.19	44422.2	40500.6	41407.7	42110.1	2052.99	32483.7	34530	26037.5	31017.1	4432.14	27504.9	26857.7	26498.2	26953.6	510.178
	YP_907850.1	MUL_4380		hypothetical protein	10	0.644412	0.00777506	0.667658	0.00745338	0.852387	0.404073	0.833033	0.146151	1	1	42.68	153803	180086	192047	175312	19564	102309	121176	115434	112973	9671.39	122494	115430	113220	117048	4844.2	191433	153071	103797	149434	43931	142414	127847	167861	146041	20251.9
	YP_907854.1	MUL_4385	fadE1_1	acyl-CoA dehydrogenase FadE1_1	1	0.800361	0.0151466	0.934149	0.265558	0.761631	0.00706948	0.819565	0.0337453	1	1	20.01	190358	223789	207496	207215	16717.4	165542	160571	171426	165846	5434.08	190239	188438	202031	193569	7382.93	157396	159972	156095	157821	1973.17	168652	182071	158755	169826	11702.6
	YP_907870.1	MUL_4407	hisC2	putative aminotransferase	7	0.943039	0.257094	0.936478	0.217096	0.869184	0.124249	0.982906	0.856015	4	4	132.35	1.15725e+06	1.14419e+06	1.06995e+06	1.12379e+06	47086.7	1.00764e+06	1.03302e+06	1.13869e+06	1.05978e+06	69501.9	1.03552e+06	1.12944e+06	992268	1.05241e+06	70127.2	908249	903948	1.11816e+06	976784	122450	952040	1.28039e+06	1.08132e+06	1.10458e+06	165408
	YP_907873.1	MUL_4410	lipE	fusion of enoyl-CoA hydratase, EchA21 and lipase, LipE	7	0.610538	0.000896005	0.750605	0.00658608	0.788762	0.0082635	0.836371	0.0235403	12	12	778.64	1.90603e+07	2.06323e+07	2.21313e+07	2.0608e+07	1.53566e+06	1.24668e+07	1.2334e+07	1.2945e+07	1.2582e+07	321376	1.59869e+07	1.58324e+07	1.4586e+07	1.54684e+07	768107	1.6246e+07	1.64737e+07	1.60446e+07	1.62548e+07	214649	1.65756e+07	1.76215e+07	1.75106e+07	1.72359e+07	574543
	YP_907877.1	MUL_4416	pgi	glucose-6-phosphate isomerase (EC:5.3.1.9)	7	1.02951	0.24206	0.948216	0.0625835	0.878838	0.00581725	0.953525	0.322934	12	11	722.45	3.49869e+06	3.31248e+06	3.29432e+06	3.3685e+06	113115	3.42299e+06	3.45234e+06	3.52834e+06	3.46789e+06	54369.7	3.22785e+06	3.16078e+06	3.19355e+06	3.19406e+06	33534.1	2.92789e+06	2.91529e+06	3.03792e+06	2.96036e+06	67457.6	3.28221e+06	3.38037e+06	2.97326e+06	3.21194e+06	212455
	YP_907882.1	MUL_4424		hypothetical protein	3	0.686861	0.119433	0.686792	0.0746113	1.15015	0.373534	1.31009	0.154762	1	1	31.55	72097.8	54996.5	46991	58028.4	12825.1	50666.2	33131	35775.3	39857.5	9453.53	40855.3	42047.9	36657.2	39853.5	2831.51	67064.9	58655.5	74503.5	66741.3	7928.94	62699.8	78317.3	87050.1	76022.4	12336.3
	YP_907891.1	MUL_4437	pstS2	periplasmic phosphate-binding lipoprotein PstS2	3	0.578381	0.00213977	0.80132	0.0285242	0.717356	0.00677943	0.72084	0.00741549	6	5	207	1.84867e+06	1.56906e+06	1.65974e+06	1.69249e+06	142655	877539	1.08174e+06	977437	978905	102108	1.46703e+06	1.32608e+06	1.27557e+06	1.35623e+06	99227.4	1.30014e+06	1.16335e+06	1.17887e+06	1.21412e+06	74895.3	1.29898e+06	1.14042e+06	1.22065e+06	1.22002e+06	79282.7
	YP_907894.1	MUL_4441	phoS2	periplasmic phosphate-binding lipoprotein PHOs2	3	0.520562	0.000359802	0.738792	0.00758012	0.630842	0.00510302	0.686853	0.00240327	10	10	897.69	7.78445e+07	6.8001e+07	7.61985e+07	7.40147e+07	5.27257e+06	4.02099e+07	3.73595e+07	3.80183e+07	3.85292e+07	1.49232e+06	5.91998e+07	5.38521e+07	5.09924e+07	5.46814e+07	4.16604e+06	4.19981e+07	4.37497e+07	5.43268e+07	4.66915e+07	6.67009e+06	5.24595e+07	4.78414e+07	5.22106e+07	5.08372e+07	2.5974e+06
	YP_907896.1	MUL_4444		hypothetical protein	10	0.845945	0.0126515	1.27693	0.00176269	1.03241	0.601231	1.12421	0.165925	4	4	206.11	574050	524061	579580	559230	30583	456893	472641	489702	473078	16409.1	732324	693885	716092	714100	19296.8	589570	616208	526284	577354	46190	679873	649551	556659	628694	64200.4
	YP_907923.1	MUL_4481		monooxygenase	7	0.80598	0.0932717	1.11588	0.268851	1.11488	0.566261	1.33065	0.0153757	3	3	152.79	112992	139162	108099	120084	16701.9	88652.7	103973	97730.7	96785.4	7703.68	141372	136085	124542	134000	8606.51	145300	161154	95183.9	133880	34436.1	162548	160016	156806	159790	2877.43
	YP_907926.1	MUL_4485		oxidoreductase	7	0.878151	0.17016	0.910169	0.274367	0.943756	0.590707	0.992613	0.929332	2	2	72.99	246307	266461	232496	248421	17080.9	248506	201449	204499	218152	26332.2	253756	204056	220505	226106	25318.6	238372	270108	194868	234449	37773.2	224576	279470	235713	246586	29017.6
	YP_907937.1	MUL_4500	kgd	alpha-ketoglutarate decarboxylase (EC:1.2.4.2)	7	0.993118	0.932501	1.12962	0.133363	1.20754	0.0411429	1.22603	0.033938	15	15	855.46	2.77039e+06	2.51623e+06	2.19426e+06	2.49362e+06	288729	2.47622e+06	2.63578e+06	2.31739e+06	2.47646e+06	159195	2.87381e+06	2.73423e+06	2.84252e+06	2.81685e+06	73246.2	3.05696e+06	2.90982e+06	3.06667e+06	3.01115e+06	87887.8	3.14523e+06	2.93698e+06	3.08957e+06	3.05726e+06	107821
	YP_907938.1	MUL_4501		short-chain type dehydrogenase/reductase	7	0.613048	0.00018128	0.793235	0.00108121	0.969274	0.617448	1.05842	0.390417	6	6	350.39	1.07915e+06	1.02805e+06	1.0302e+06	1.0458e+06	28905	590704	663437	669239	641127	43763.7	830888	795229	862582	829566	33695.7	1.07656e+06	1.06466e+06	899788	1.01367e+06	98802.3	1.1621e+06	1.17401e+06	984573	1.10689e+06	106100
	YP_907941.1	MUL_4504	mdh	malate dehydrogenase (EC:1.1.1.37)	7	0.631627	0.00063851	0.876083	0.0528586	0.8312	0.0176918	0.895572	0.0596814	20	19	1642.63	4.41722e+07	4.93783e+07	4.976e+07	4.77702e+07	3.12177e+06	3.04946e+07	3.03294e+07	2.96948e+07	3.01729e+07	422197	4.27404e+07	4.33666e+07	3.94448e+07	4.18506e+07	2.10687e+06	4.06466e+07	4.08123e+07	3.76608e+07	3.97066e+07	1.77364e+06	4.40025e+07	4.25333e+07	4.1809e+07	4.27816e+07	1.11765e+06
	YP_907949.1	MUL_4515	mrp	Mrp-related protein Mrp	7	0.731696	0.00221656	0.756868	0.00156658	0.832252	0.00562036	0.828305	0.00597536	7	7	374.84	2.47251e+06	2.62084e+06	2.62735e+06	2.57356e+06	87577.9	2.05275e+06	1.8082e+06	1.78825e+06	1.88307e+06	147290	1.8205e+06	1.99665e+06	2.0264e+06	1.94785e+06	111287	2.0423e+06	2.1289e+06	2.25437e+06	2.14185e+06	106628	2.22596e+06	2.16396e+06	2.00517e+06	2.13169e+06	113877
	YP_907951.1	MUL_4517	htrA	serine protease HtrA (DegP protein)	7	0.955159	0.158112	1.07134	0.129988	0.870924	0.103423	0.863709	0.0206273	6	6	343.94	985975	908413	945270	946553	38796.7	915515	912428	884383	904108	17152.6	1.02252e+06	1.05702e+06	962698	1.01408e+06	47726.1	719888	897645	855594	824376	92899.8	870219	797420	785001	817546	46036.2
	YP_907954.1	MUL_4520		methyltransferase	7	1.2368	0.0125881	1.23525	0.00295361	0.992903	0.939329	1.1251	0.0417432	4	4	259.21	689643	723983	737389	717005	24626.4	835245	958010	867114	886790	63703.7	919044	893555	844447	885682	37916.3	740130	800932	594689	711917	105976	847271	756046	816785	806700	46441.1
	YP_907957.1	MUL_4526	glgC	glucose-1-phosphate adenylyltransferase (EC:2.7.7.27)	7	1.06225	0.203862	1.06931	0.315629	0.886559	0.281672	0.881172	0.0487058	4	4	196.27	805919	714638	807404	775987	53135	835402	829939	807529	824290	14770.2	836764	887474	765072	829770	61499.8	807866	665868	590139	687958	110532	702027	661406	687901	683778	20621.8
	YP_907962.1	MUL_4535		hypothetical protein	10	0.524989	4.14019e-05	0.859936	0.00640056	0.925686	0.00566965	0.942746	0.0156397	4	4	247.33	1.11771e+06	1.15235e+06	1.15776e+06	1.14261e+06	21732.5	616368	632406	550794	599856	43239.1	1.02566e+06	930231	991813	982569	48383	1.07512e+06	1.04266e+06	1.0553e+06	1.05769e+06	16365.6	1.09734e+06	1.07039e+06	1.06383e+06	1.07719e+06	17759.2
	YP_907963.1	MUL_4536	icl	isocitrate lyase Icl	7	0.655746	0.00485083	0.819257	0.0449585	0.704649	0.00931655	0.730715	0.0150265	13	13	745.74	1.24602e+07	1.4879e+07	1.51283e+07	1.41558e+07	1.47374e+06	9.51146e+06	9.01038e+06	9.32602e+06	9.28262e+06	253347	1.19063e+07	1.17923e+07	1.10932e+07	1.15973e+07	440255	1.04857e+07	9.80633e+06	9.63265e+06	9.97489e+06	450809	1.10598e+07	1.02204e+07	9.75142e+06	1.03439e+07	662868
	YP_907964.1	MUL_4537	fadB2	3-hydroxybutyryl-CoA dehydrogenase (EC:1.1.1.157)	1	1.04112	0.644476	0.872292	0.138318	0.850932	0.164793	0.819461	0.0588253	10	10	682.27	7.51396e+06	9.31472e+06	9.29676e+06	8.70848e+06	1.03452e+06	8.76907e+06	9.85808e+06	8.57257e+06	9.06657e+06	692468	7.74081e+06	7.49773e+06	7.55047e+06	7.59634e+06	127865	7.54309e+06	8.16283e+06	6.52506e+06	7.41033e+06	826919	7.11634e+06	7.04561e+06	7.24682e+06	7.13626e+06	102071
	YP_907965.1	MUL_4538	umaA	mycolic acid synthase UmaA	1	1.1394	0.172299	1.11932	0.246376	0.916294	0.353056	1.12115	0.248283	11	11	643.28	2.35317e+06	3.10435e+06	2.74649e+06	2.73467e+06	375730	2.9776e+06	3.23742e+06	3.13264e+06	3.11589e+06	130715	3.25629e+06	2.90211e+06	3.02454e+06	3.06098e+06	179879	2.54526e+06	2.46876e+06	2.50327e+06	2.50576e+06	38311	3.09292e+06	3.24971e+06	2.85528e+06	3.06597e+06	198591
	YP_907966.1	MUL_4539	pcaA	mycolic acid synthase PcaA	1	1.89058	0.0120899	1.57853	0.00517558	1.05928	0.769531	1.00909	0.917224	1	1	26.78	139344	105845	126996	124062	16941.4	272962	192203	238480	234548	40522.6	203118	205457	178929	195835	14687.1	165719	92341.7	136186	131416	36920.7	129408	119683	126480	125190	4989.1
	YP_907970.1	MUL_4543	hbhA	iron-regulated heparin binding hemagglutinin HbhA	3	0.890977	0.0975698	1.12625	0.2927	1.45466	0.00352713	1.30347	0.0449289	12	12	798.3	3.31747e+07	3.24115e+07	2.90014e+07	3.15292e+07	2.22215e+06	2.63465e+07	2.83168e+07	2.9612e+07	2.80918e+07	1.64432e+06	3.92883e+07	3.77185e+07	2.95227e+07	3.55098e+07	5.24406e+06	4.75779e+07	4.80258e+07	4.19888e+07	4.58641e+07	3.36364e+06	4.71971e+07	3.75733e+07	3.85212e+07	4.10972e+07	5.30385e+06
	YP_907973.1	MUL_4546	deoC	deoxyribose-phosphate aldolase (EC:4.1.2.4)	7	0.700887	0.00649748	0.893941	0.153457	0.904225	0.420732	0.997211	0.9691	1	1	52.46	103258	122304	122355	115972	11011.3	80553.2	78236.7	85060.6	81283.5	3470.09	106912	106251	97854.4	103672	5049.36	91673.3	125914	97008.2	104865	18422.9	113634	124431	108882	115649	7967.83
	YP_907974.1	MUL_4547		hypothetical protein	3	1.14617	0.0573558	1.27543	0.0577588	1.14478	0.211649	1.11298	0.154354	4	4	199.14	1.06339e+06	1.03652e+06	893986	997966	91045.2	1.1692e+06	1.15015e+06	1.11215e+06	1.14384e+06	29047.2	1.45286e+06	1.18243e+06	1.18323e+06	1.27284e+06	155901	987403	1.26547e+06	1.17448e+06	1.14245e+06	141772	1.1829e+06	1.06036e+06	1.08889e+06	1.11071e+06	64120
	YP_907975.1	MUL_4548		amidohydrolase	7	0.85208	0.129159	1.02261	0.824368	0.96837	0.712093	1.0863	0.359078	3	3	129.89	642748	824915	693830	720498	93965.4	636852	614455	590457	613922	23202.2	821010	688832	700520	736787	73172.9	732644	693429	667053	697708	33004.2	798245	732310	817475	782677	44666.2
	YP_907977.1	MUL_4552	murB	UDP-N-acetylenolpyruvoylglucosamine reductase (EC:1.1.1.158)	3	0.53581	0.00509746	1.13848	0.0973027	0.923068	0.548467	1.13934	0.334994	2	2	63.63	50910.8	54109.9	43876.5	49632.4	5235.08	21045.1	30301.4	28434.1	26593.5	4894.92	56594	58213.1	54709.1	56505.4	1753.67	46060.2	54329.8	37052.2	45814.1	8641.42	66116.8	56617.8	46909.3	56547.9	9603.91
	YP_907978.1	MUL_4553	lprQ	lipoprotein LprQ	3	0.68148	0.0809795	0.998903	0.992893	0.867623	0.372811	0.98784	0.917348	1	1	30.41	67489.8	47549.7	65997	60345.5	11106.6	31750.6	41766.8	49855.3	41124.2	9069.44	65124.1	60183.1	55530.8	60279.3	4797.39	42897.9	56994.3	57179.1	52357.1	8192.42	58665.4	62968.6	57201	59611.7	2997.95
	YP_907979.1	MUL_4554		short-chain type oxidoreductase	7	0.742054	0.0130512	1.05198	0.419948	0.961405	0.633263	1.02364	0.736879	4	4	193.46	1.17499e+06	1.38401e+06	1.40485e+06	1.32129e+06	127123	1.0415e+06	965635	934265	980466	55134	1.4069e+06	1.41576e+06	1.34725e+06	1.38997e+06	37260.2	1.21139e+06	1.40257e+06	1.19692e+06	1.27029e+06	114782	1.39821e+06	1.39915e+06	1.2602e+06	1.35252e+06	79957.8
	YP_907983.1	MUL_4558	gpmA	phosphoglyceromutase	7	0.625578	0.000109685	0.841953	0.00738878	0.871194	0.0470621	0.900968	0.0151813	11	11	908.62	8.39957e+06	9.06169e+06	8.4934e+06	8.65155e+06	358279	5.34037e+06	5.51375e+06	5.38254e+06	5.41222e+06	90421.2	7.41875e+06	7.50098e+06	6.93286e+06	7.2842e+06	307033	7.52709e+06	8.12084e+06	6.96362e+06	7.53718e+06	578673	7.86961e+06	7.74456e+06	7.77013e+06	7.79477e+06	66067.2
	YP_907985.1	MUL_4560	regX3	two component sensory transduction protein RegX3	9	0.662419	0.00140007	0.639293	0.00115265	0.774143	0.00886929	0.725526	0.00263603	17	17	1741.45	3.30651e+07	3.00512e+07	3.44666e+07	3.25276e+07	2.25623e+06	2.23872e+07	2.15749e+07	2.06787e+07	2.15469e+07	854559	2.04378e+07	2.18755e+07	2.00708e+07	2.07947e+07	953818	2.45062e+07	2.42155e+07	2.68214e+07	2.5181e+07	1.42801e+06	2.31102e+07	2.35034e+07	2.41853e+07	2.35997e+07	543982
	YP_907994.1	MUL_4570	proC	pyrroline-5-carboxylate reductase (EC:1.5.1.2)	3	0.64114	2.66557e-05	0.999285	0.982161	0.853204	0.0393646	0.920721	0.056856	10	10	699.74	4.05894e+06	4.26416e+06	4.16871e+06	4.16394e+06	102691	2.7368e+06	2.61898e+06	2.65323e+06	2.66967e+06	60606.4	4.34634e+06	4.17142e+06	3.96512e+06	4.16096e+06	190827	3.72382e+06	3.76847e+06	3.16577e+06	3.55269e+06	335825	3.94724e+06	3.93925e+06	3.61499e+06	3.83382e+06	189562
	YP_907999.1	MUL_4575	cmaA2	cyclopropane-fatty-acyl-phospholipid synthase 2 CmaA2	1	0.677178	0.304033	1.60955	0.101863	1.20073	0.556207	1.36813	0.264927	1	1	55.18	108067	67535.3	42958.6	72853.5	32878.1	57226.7	53620.6	37157	49334.8	10699.3	117110	101812	132861	117261	15525	104529	95102.9	62801.2	87477.6	21883.9	116020	93685.2	89313.4	99672.7	14324.6
	YP_908000.1	MUL_4576		hypothetical protein	10	0.632154	0.000329674	1.06351	0.419352	0.877975	0.0408345	0.913567	0.199395	2	2	59.66	627751	638689	686596	651012	31298	406577	431613	396429	411540	18109.1	684276	769291	623507	692358	73227.2	555861	610582	548274	571572	33995.8	642822	606952	534455	594743	55205.7
	YP_908001.1	MUL_4577	serB1	phosphoserine phosphatase SerB1	7	0.909685	0.562804	1.13967	0.43591	1.02582	0.906745	1.21805	0.246302	3	3	138.07	435663	627107	404845	489205	120417	462965	433486	438616	445022	15749.3	623004	493019	556570	557531	64997.6	492066	633953	379490	501836	127513	638234	626581	522816	595877	63540.7
	YP_908020.1	MUL_4600	hemD	uroporphyrin-III C-methyltransferase HemD	7	0.927203	0.229214	0.904026	0.046305	1.18896	0.137127	1.19601	0.00801974	1	1	37.28	111062	112250	108327	110547	2011.64	108370	107734	91393.9	102499	9622.79	93479.3	105655	100677	99937.1	6121.39	109877	147471	136959	131436	19396	137019	123713	135912	132215	7383.43
	YP_908045.1	MUL_4631	eno	phosphopyruvate hydratase (EC:4.2.1.11)	7	0.674467	0.00255338	0.808585	0.0128115	0.807702	0.0234674	0.826046	0.0173529	15	14	1269.95	2.49998e+07	2.84035e+07	2.88522e+07	2.74185e+07	2.10664e+06	1.93375e+07	1.86356e+07	1.75054e+07	1.84929e+07	924358	2.23463e+07	2.22878e+07	2.18764e+07	2.21702e+07	256102	2.31266e+07	2.28391e+07	2.04722e+07	2.2146e+07	1.45664e+06	2.28087e+07	2.25458e+07	2.25923e+07	2.26489e+07	140292
	YP_908048.1	MUL_4634	mfd	transcription-repair coupling factor Mfd (TrcF)	2	1.18074	0.22511	0.727606	0.0231271	0.842405	0.172067	0.896157	0.430394	2	2	99.89	52707.5	46086.5	40780.6	46524.9	5975.54	62374.4	56318.6	46108.8	54933.9	8220.74	33684	35286.5	32584.8	33851.8	1358.67	42291	41587.9	33699.5	39192.8	4770.29	33198.3	47114.5	44768	41693.6	7450.1
	YP_908049.1	MUL_4635		TetR family transcriptional regulator	9	0.689411	0.0127975	0.636135	0.0106459	0.747095	0.0569698	0.833938	0.102169	2	2	114.32	747402	943671	868813	853295	99050.3	616576	541492	606746	588271	40809.3	617482	517848	493102	542811	65840.3	559275	750713	602490	637493	100404	641850	740545	752391	711595	60690.6
	YP_908050.1	MUL_4637	glmU	bifunctional N-acetylglucosamine-1-phosphate uridyltransferase/glucosamine-1-phosphate acetyltransferase	3	0.851	0.217434	1.45589	0.00253188	0.764862	0.223235	0.661418	0.0218906	2	2	79.75	147608	169174	134840	150541	17353.6	148408	127737	108185	128110	20113.8	218570	222643	216299	219171	3214.71	159972	90749	94707.7	115143	38873.5	118071	95720.2	84920.2	99570.4	16907.3
	YP_908051.1	MUL_4638	prsA	ribose-phosphate pyrophosphokinase (EC:2.7.6.1)	7	0.723362	0.000469453	1.03715	0.0553336	1.08201	0.0768961	1.12055	0.00583243	8	8	396.86	1.78538e+06	1.7222e+06	1.71967e+06	1.74242e+06	37225.1	1.18808e+06	1.32887e+06	1.26424e+06	1.2604e+06	70474.8	1.80305e+06	1.82803e+06	1.79038e+06	1.80715e+06	19161.1	1.81947e+06	1.99745e+06	1.83901e+06	1.88531e+06	97611.2	1.98833e+06	1.98195e+06	1.88709e+06	1.95246e+06	56701.1
	YP_908055.1	MUL_4643	rplY	50S ribosomal protein L25/general stress protein Ctc	2	1.17604	0.0905298	0.926375	0.306033	0.977095	0.862577	0.95309	0.716422	1	1	101.41	901629	763855	762402	809296	79966.4	952008	1.02879e+06	874496	951764	77146.4	716412	743550	789171	749711	36768.6	850835	615208	906232	790758	154534	741672	932363	639959	771331	148442
	YP_908069.1	MUL_4664	arcA	arginine deiminase (EC:3.5.3.6)	7	0.679545	0.00018854	0.844245	0.0134811	0.884935	0.174633	0.922417	0.110363	9	9	541.4	1.62392e+06	1.71333e+06	1.63522e+06	1.65749e+06	48689.6	1.17807e+06	1.0791e+06	1.12184e+06	1.12634e+06	49638.2	1.5073e+06	1.33466e+06	1.35601e+06	1.39933e+06	94119.6	1.55825e+06	1.59855e+06	1.2435e+06	1.46677e+06	194403	1.50991e+06	1.44234e+06	1.63444e+06	1.52889e+06	97447.2
	YP_908074.1	MUL_4668		methyltransferase	7	1.38161	0.0381697	1.8122	0.00152201	1.37915	0.000479212	1.46534	0.00729959	1	1	69.73	77115.4	82513.9	83664.7	81098	3496.72	129825	95388.1	110924	112046	17245.7	141933	163181	135784	146966	14375.2	115537	111919	108082	111846	3727.95	127901	124028	104579	118836	12498
	YP_908095.1	MUL_4692	moeA1	molybdopterin biosynthesis protein MoeA1	7	0.864467	0.0614926	1.12101	0.0843917	1.19144	0.128112	1.13666	0.0698847	4	4	176.1	492757	563808	482745	513103	44195.7	433885	435733	461066	443561	15187.6	588979	557311	579289	575193	16226.1	659579	652015	522400	611331	77109.3	565891	608133	575642	583222	22117.6
	YP_908096.1	MUL_4693	galU	UTP--glucose-1-phosphate uridylyltransferase GalU	7	0.860745	0.00374995	1.13363	0.251245	0.958337	0.414673	1.07651	0.414014	1	1	44.05	97089	99827.1	100497	99137.6	1805.5	83457.9	83156.5	89382.2	85332.2	3510.64	106741	98898.5	131517	112386	17026.2	86894.4	96015.6	102112	95007.2	7658.59	103452	122389	94327	106723	14313.9
	YP_908100.1	MUL_4697	mscL	large-conductance mechanosensitive channel	3	0.758698	0.0917843	1.49603	0.00838345	1.43304	0.0464888	1.5461	0.00555621	2	2	135.81	741191	533130	625371	633231	104253	545545	465559	430189	480431	59098.3	964972	977486	899543	947334	41858.3	776432	1.03674e+06	909162	907444	130162	1.01504e+06	978297	943779	979038	35635.7
	YP_908101.1	MUL_4698	moaB2	pterin-4-alpha-carbinolamine dehydratase MoaB2	7	0.755779	0.0150094	0.819831	0.0429157	0.736548	0.0187533	0.763418	0.0128793	5	5	511.99	4.61289e+06	5.52972e+06	5.30432e+06	5.14897e+06	477749	3.71267e+06	4.15907e+06	3.80272e+06	3.89149e+06	236066	4.51595e+06	4.16263e+06	3.98529e+06	4.22129e+06	270152	3.86266e+06	4.13954e+06	3.3752e+06	3.79247e+06	386975	4.06917e+06	3.88938e+06	3.8339e+06	3.93082e+06	122989
	YP_908104.1	MUL_4701	mprA	two component response transcriptional regulatory protein MprA	9	0.98022	0.689099	0.946773	0.248773	0.945564	0.41812	0.955858	0.357833	4	4	303.09	3.40524e+06	3.83611e+06	3.72773e+06	3.65636e+06	224125	3.71727e+06	3.66293e+06	3.37192e+06	3.58404e+06	185698	3.36211e+06	3.44224e+06	3.58087e+06	3.46174e+06	110674	3.55124e+06	3.70914e+06	3.11159e+06	3.45732e+06	309650	3.54351e+06	3.6139e+06	3.32747e+06	3.49496e+06	149258
	YP_908107.1	MUL_4704	fadE13	acyl-CoA dehydrogenase FadE13	7	0.6101	2.87247e-05	0.906819	0.0535457	0.977216	0.750754	0.962433	0.329174	9	9	688.17	4.86668e+06	5.06022e+06	4.87716e+06	4.93469e+06	108842	2.88105e+06	3.0696e+06	3.08131e+06	3.01065e+06	112390	4.77357e+06	4.41278e+06	4.23826e+06	4.47487e+06	273005	4.89454e+06	5.34443e+06	4.2278e+06	4.82226e+06	561811	4.75454e+06	5.01462e+06	4.47875e+06	4.74931e+06	267971
	YP_908108.1	MUL_4705	accD2	acetyl-/propionyl-CoA carboxylase (beta subunit) AccD2	1	0.997612	0.988407	0.923901	0.672219	0.529239	0.044015	0.515828	0.031153	2	2	56.78	91768.1	64941.3	57019.3	71242.9	18211.3	70986.4	65494.9	76737.1	71072.8	5621.6	75926.4	64807.3	56730.4	65821.4	9638.12	41333.4	28204.3	43575.9	37704.5	8303.5	36908.9	38837.9	34500.5	36749.1	2173.08
	YP_908109.1	MUL_4706	accA2	acetyl-/propionyl-coenzyme a carboxylase alpha chain, AccA2	1	0.995981	0.973258	1.14615	0.229586	1.0217	0.844874	0.970214	0.783661	8	8	457.79	1.65814e+06	1.21843e+06	1.2848e+06	1.38713e+06	237044	1.23168e+06	1.47223e+06	1.44074e+06	1.38155e+06	130741	1.61484e+06	1.6466e+06	1.50812e+06	1.58985e+06	72543.6	1.50407e+06	1.35052e+06	1.39708e+06	1.41722e+06	78734	1.3838e+06	1.37303e+06	1.2806e+06	1.34581e+06	56726.3
	YP_908110.1	MUL_4707	fadE12	acyl-CoA dehydrogenase FadE12	1	0.881622	0.0239971	1.07969	0.114349	0.905502	0.0181633	0.792014	0.00134069	4	4	290.07	3.79218e+06	3.75428e+06	3.63181e+06	3.72609e+06	83821.3	3.15878e+06	3.51419e+06	3.18203e+06	3.285e+06	198823	4.29464e+06	3.94087e+06	3.83352e+06	4.02301e+06	241281	3.51951e+06	3.34669e+06	3.25575e+06	3.37398e+06	133979	2.79182e+06	3.07854e+06	2.98299e+06	2.95111e+06	145992
	YP_908114.1	MUL_4711		magnesium chelatase	7	1.02249	0.709853	0.996194	0.950544	0.941062	0.515229	0.93412	0.316035	10	10	829.6	4.27647e+06	5.10637e+06	4.76651e+06	4.71645e+06	417212	5.03117e+06	4.78653e+06	4.64989e+06	4.82253e+06	193171	4.94717e+06	4.61277e+06	4.53555e+06	4.6985e+06	218792	4.96096e+06	4.45504e+06	3.89942e+06	4.43847e+06	530964	4.34767e+06	4.22427e+06	4.64525e+06	4.40573e+06	216411
	YP_908115.1	MUL_4712	purH	bifunctional phosphoribosylaminoimidazolecarboxamide formyltransferase/IMP cyclohydrolase (EC:3.5.4.10 2.1.2.3)	7	0.804216	0.00727572	0.862883	0.0232838	0.999397	0.988528	0.973479	0.577512	10	10	813.84	8.53047e+06	9.57907e+06	9.59113e+06	9.23356e+06	608919	7.47729e+06	7.28598e+06	7.51406e+06	7.42578e+06	122458	7.88123e+06	8.00587e+06	8.01535e+06	7.96749e+06	74847.3	9.0486e+06	9.2719e+06	9.36349e+06	9.22799e+06	161971	8.59513e+06	9.12449e+06	9.24641e+06	8.98868e+06	346233
	YP_908116.1	MUL_4713	purN	phosphoribosylglycinamide formyltransferase (EC:2.1.2.2)	7	0.789761	0.0394564	0.708061	0.0113704	0.897631	0.163861	0.910431	0.345323	1	1	34.02	159488	179826	191773	177029	16323.1	151977	142698	124757	139810	13838.1	138657	115877	121507	125347	11865.3	165186	162390	149143	158907	8569.98	148461	151021	184036	161173	19841.6
	YP_908120.1	MUL_4719	sucD	succinyl-CoA synthetase subunit alpha (EC:6.2.1.5)	7	0.84979	0.0968076	0.974725	0.672423	0.951283	0.354749	0.981321	0.739459	8	8	688.94	8.03474e+06	8.50855e+06	9.33338e+06	8.62556e+06	657177	8.25573e+06	6.9296e+06	6.80439e+06	7.32991e+06	804227	8.93848e+06	8.35208e+06	7.93208e+06	8.40755e+06	505488	8.43326e+06	8.20827e+06	7.97449e+06	8.20534e+06	229395	8.21274e+06	8.95532e+06	8.22527e+06	8.46444e+06	425155
	YP_908121.1	MUL_4720	sucC	succinyl-CoA synthetase subunit beta (EC:6.2.1.5)	7	0.818618	0.00811002	0.940128	0.176774	0.985494	0.663757	1.00394	0.932799	13	13	861.61	1.37193e+07	1.4802e+07	1.49555e+07	1.44922e+07	673826	1.24785e+07	1.19164e+07	1.11959e+07	1.18636e+07	642910	1.4248e+07	1.36233e+07	1.30025e+07	1.36246e+07	622752	1.44958e+07	1.4515e+07	1.38352e+07	1.4282e+07	387039	1.45636e+07	1.3672e+07	1.54123e+07	1.45493e+07	870265
	YP_908128.1	MUL_4731		TetR family transcriptional regulator	9	0.912768	0.546981	0.627923	0.0430158	0.597712	0.0413918	0.600852	0.04851	1	1	20.35	65770.2	72496.3	48233.3	62166.6	12526.5	53415.6	52156.3	64659.2	56743.7	6883.9	40818.7	32826.9	43461.8	39035.8	5537.05	30883.7	35084.2	45505.2	37157.7	7528.07	34869.7	47141.4	30047.5	37352.9	8813.33
	YP_908130.1	MUL_4733	pntB	NAD(P) transhydrogenase (subunit beta) PntB	7	1.0876	0.434897	1.28851	0.029469	1.24672	0.0970616	1.14319	0.171091	7	7	326.55	1.16498e+06	1.44362e+06	1.1025e+06	1.23703e+06	181618	1.20932e+06	1.41321e+06	1.41366e+06	1.34539e+06	117846	1.54756e+06	1.60531e+06	1.62891e+06	1.59393e+06	41848.7	1.35252e+06	1.63901e+06	1.63517e+06	1.54223e+06	164308	1.43132e+06	1.37881e+06	1.43237e+06	1.41417e+06	30624.8
	YP_908132.1	MUL_4735	pntAa	NAD(P) transhydrogenase (subunit alpha) PntAa	7	0.686088	0.0607093	0.889262	0.415807	0.864443	0.341111	0.876423	0.367163	20	18	1569.39	1.55094e+07	2.25532e+07	2.32347e+07	2.04324e+07	4.2771e+06	1.43831e+07	1.37329e+07	1.39394e+07	1.40184e+07	332258	1.74556e+07	1.84759e+07	1.8578e+07	1.81698e+07	620652	1.67039e+07	1.90177e+07	1.72664e+07	1.76627e+07	1.20669e+06	1.7433e+07	1.84148e+07	1.78746e+07	1.79075e+07	491748
	YP_908136.1	MUL_4741		hypothetical protein	10	1.83195	0.0033659	1.51377	0.00724584	0.629991	0.0142534	0.686273	0.0202394	2	2	100.31	197429	147751	170491	171890	24868.2	302926	350050	291707	314894	30957.9	265291	274412	240906	260203	17323	117111	98622.6	109134	108289	9273.06	116027	121107	116757	117964	2746.41
	YP_908147.1	MUL_4756		hypothetical protein	3	0.751026	0.0087612	0.809639	0.0112734	1.13296	0.352005	1.05434	0.184669	1	1	27.59	370279	387899	408942	389040	19356.7	323201	288257	265080	292179	29258	327852	290295	326799	314982	21385.8	352215	516550	453540	440768	82908.4	397390	421661	411495	410182	12189
	YP_908148.1	MUL_4757		hypothetical protein	10	0.55263	0.000736151	0.807492	0.0795118	0.723727	0.0115076	0.875967	0.15817	1	1	36.53	116900	118814	130667	122127	7457.17	75429.8	63853.2	63190.3	67491.1	6883.09	98659.7	114331	82859	98616.7	15736.2	76495	90711.1	97954.2	88386.7	10916.8	103944	121410	95584.5	106979	13177.8
	YP_908149.1	MUL_4758		quinone oxidoreductase	7	0.705577	0.0156932	0.942669	0.516624	0.997067	0.979197	1.1597	0.0556738	3	3	158.74	523818	581088	472794	525900	54176.9	392321	394311	326557	371063	38556.3	542762	443791	500696	495749	49670.9	535871	597580	439622	524358	79606.1	605157	608891	615605	609885	5294.48
	YP_908150.1	MUL_4759		short-chain type dehydrogenase/reductase	7	0.716542	0.00201157	0.900457	0.0679773	0.834587	0.0170564	0.877168	0.0425471	13	13	1382.35	2.61896e+07	2.90109e+07	2.98938e+07	2.83647e+07	1.93478e+06	2.04124e+07	2.0458e+07	2.01031e+07	2.03245e+07	193059	2.59423e+07	2.54614e+07	2.52199e+07	2.55412e+07	367748	2.4182e+07	2.28428e+07	2.39937e+07	2.36728e+07	724934	2.55789e+07	2.48704e+07	2.41927e+07	2.48807e+07	693160
	YP_908157.1	MUL_4766		hypothetical protein	10	0.858144	0.444394	0.814732	0.32877	0.646972	0.0997746	0.810306	0.316426	8	8	377.84	1.05169e+06	1.73368e+06	1.88664e+06	1.55734e+06	444529	1.26315e+06	1.41953e+06	1.32658e+06	1.33642e+06	78656.2	1.30131e+06	1.31467e+06	1.19045e+06	1.26881e+06	68187.9	1.0382e+06	1.02118e+06	963283	1.00755e+06	39272	1.29372e+06	1.287e+06	1.20504e+06	1.26192e+06	49378
	YP_908159.1	MUL_4770		hypothetical protein	10	0.63218	0.027698	1.00904	0.940345	1.11357	0.383416	1.13239	0.291559	4	4	319.94	2.42077e+06	3.14181e+06	3.53165e+06	3.03141e+06	563611	1.86973e+06	2.02051e+06	1.85896e+06	1.9164e+06	90325.6	3.13038e+06	3.20669e+06	2.83939e+06	3.05882e+06	193823	3.42417e+06	3.58014e+06	3.12278e+06	3.3757e+06	232499	3.5366e+06	3.42713e+06	3.33446e+06	3.43273e+06	101185
	YP_908160.1	MUL_4771		oxidoreductase	7	0.587902	0.197768	0.603524	0.201787	0.676871	0.290886	0.816657	0.523852	1	1	20.99	19174.4	51380.8	48079	39544.8	17718.3	28219.1	19250.5	22275.8	23248.5	4562.74	21981.4	25274	24343.2	23866.2	1697.35	23239.8	25687.5	31372.9	26766.7	4172.54	33150.2	34959.9	28773.4	32294.5	3180.76
	YP_908164.1	MUL_4776		hypothetical protein	10	1.08335	0.421237	1.12701	0.203732	0.882451	0.225955	0.830681	0.116824	3	3	286.87	2.68267e+06	3.14198e+06	3.56783e+06	3.13083e+06	442687	3.64752e+06	3.16457e+06	3.36329e+06	3.39179e+06	242730	3.45948e+06	3.64312e+06	3.48278e+06	3.52846e+06	99978.4	2.71327e+06	2.75751e+06	2.81763e+06	2.7628e+06	52383.2	2.71611e+06	2.62002e+06	2.46603e+06	2.60072e+06	126154
	YP_908165.1	MUL_4777		zinc-dependent alcohol dehydrogenase	7	0.735681	0.0226398	0.903875	0.186153	1.02091	0.881195	0.951086	0.471435	4	4	334.48	2.08701e+06	2.51805e+06	2.40015e+06	2.33507e+06	222764	1.85508e+06	1.80466e+06	1.49386e+06	1.71787e+06	195628	2.21233e+06	2.01393e+06	2.10557e+06	2.11061e+06	99297.7	2.64091e+06	2.68315e+06	1.82765e+06	2.3839e+06	482190	2.29632e+06	2.09299e+06	2.27324e+06	2.22085e+06	111332
	YP_908175.1	MUL_4790	fadE1	acyl-CoA dehydrogenase FadE1	1	0.838078	0.556775	0.928807	0.785135	1.16822	0.63242	1.32962	0.251669	1	1	73.13	34432.6	43148.5	17593.3	31724.8	12991	21980.6	31783.7	25999.3	26587.9	4927.97	30021.1	32514	25863.5	29466.2	3359.78	43153.8	45108.4	22922.7	37061.6	12283.6	43078.3	45430.3	38037	42181.9	3777.3
	YP_908176.1	MUL_4791		acyl dehydratase	10	0.591109	0.000716374	0.764255	0.0072203	1.12318	0.471292	0.781867	0.0141725	1	1	46.18	221618	256940	240310	239622	17671.3	140837	138333	145760	141643	3778.63	179613	192207	177578	183133	7924.33	296601	312508	198305	269138	61857	187389	174611	200058	187353	12723.7
	YP_908179.1	MUL_4796		hypothetical protein	10	0.771703	0.00109701	0.930943	0.152032	0.766938	0.00103019	0.743971	0.000407415	5	5	360.58	2.03099e+06	2.08077e+06	2.17651e+06	2.09609e+06	73959.9	1.60853e+06	1.68684e+06	1.55731e+06	1.61756e+06	65236.7	1.89968e+06	2.08972e+06	1.86462e+06	1.95134e+06	121117	1.54604e+06	1.67705e+06	1.59962e+06	1.60757e+06	65866	1.58807e+06	1.58026e+06	1.50997e+06	1.55943e+06	43015
	YP_908181.1	MUL_4798	pepA	serine protease PepA	7	1.10268	0.114252	1.22246	0.00180514	1.09056	0.0300021	1.09918	0.0912448	4	4	262.2	8.31191e+06	7.78585e+06	8.54233e+06	8.21336e+06	387746	9.76373e+06	8.72796e+06	8.67835e+06	9.05668e+06	612823	1.01042e+07	1.01847e+07	9.8328e+06	1.00405e+07	184362	8.90273e+06	8.97641e+06	8.99234e+06	8.95716e+06	47804.4	9.23728e+06	8.45107e+06	9.39563e+06	9.02799e+06	505864
	YP_908185.1	MUL_4803	fadD7	acyl-CoA synthetase (EC:2.3.1.86)	1	0.923982	0.0867589	1.4337	0.000287321	1.3776	0.000318714	1.48615	0.000210472	6	6	354.13	775160	734348	715925	741811	30314.1	650542	709006	696712	685420	30824.8	1.07557e+06	1.02329e+06	1.09176e+06	1.06354e+06	35784.3	1.04297e+06	988881	1.03391e+06	1.02192e+06	28969.6	1.1352e+06	1.11123e+06	1.06089e+06	1.10244e+06	37925.2
	YP_908186.1	MUL_4804	oxcA	putative oxalyl-CoA decarboxylase (EC:4.1.1.8)	7	0.608301	0.00257085	0.941339	0.356252	0.836371	0.132182	0.852212	0.0653773	5	5	230.71	669321	811554	725730	735535	71621.6	429930	442940	469411	447427	20119	694795	688020	694348	692388	3789.21	591775	708500	545264	615180	84096.7	651340	616411	612744	626832	21304
	YP_908191.1	MUL_4809		O-methyltransferase	7	1.03591	0.803236	1.04012	0.74665	0.714599	0.0135778	0.714801	0.0128133	1	1	35.29	163592	187434	197302	182776	17330.7	148361	226076	193582	189340	39030.7	191639	221655	157033	190109	32338.2	143388	130358	118089	130612	12651.4	133248	141134	117564	130649	11998.1
	YP_908203.1	MUL_4826	ctpI	cation-transporter ATPase I CtpI	3	0.932901	0.580667	1.24012	0.114544	1.44	0.016259	1.72258	0.004563	5	4	212.28	235352	164901	182229	194161	36710.1	188400	182579	172419	181133	8088.14	235356	227967	259022	240782	16223.2	278812	274793	285166	279590	5230.36	358679	320263	324432	334458	21079.3
	YP_908218.1	MUL_4846		hypothetical protein	3	0.742873	0.00564925	1.15546	0.0786784	1.03821	0.720284	1.10237	0.145073	4	4	288.54	3.07101e+06	2.718e+06	2.8497e+06	2.87957e+06	178390	2.25852e+06	2.19632e+06	1.96262e+06	2.13916e+06	156015	3.4251e+06	3.54294e+06	3.01366e+06	3.32723e+06	277881	3.34048e+06	3.16311e+06	2.46524e+06	2.98961e+06	462697	3.26814e+06	2.92392e+06	3.33102e+06	3.17436e+06	219156
	YP_908261.1	MUL_4899		hypothetical protein	10	0.504907	0.018539	0.809493	0.213672	0.976589	0.933147	1.06923	0.67978	2	2	105.05	49492	69066.3	46934.8	55164.4	12107.1	28328.9	29939.3	25290.4	27852.9	2360.71	42120.9	46579.8	45264.9	44655.2	2291.12	70282.5	62374.4	28961.9	53873	21932.9	53451.5	68964.6	54533.6	58983.2	8660.99
	YP_908280.1	MUL_4922	pks16_1	long-chain-fatty-acid--CoA ligase (EC:2.3.1.86)	1	1.55588	0.0859947	1.8256	0.00350904	1.71574	0.0382574	1.98508	0.00339688	2	2	107.46	132182	123782	87043.3	114336	24006.3	142566	224632	166482	177893	42206.2	219842	208998	197356	208732	11245.5	215783	222470	150258	196170	39901.5	238371	238845	203681	226966	20166.6
	YP_908281.1	MUL_4923		acyl carrier protein	1	0.654615	0.0934901	0.575617	0.0358529	1.05253	0.778647	1.29561	0.0937775	1	1	60.76	172914	154758	112617	146763	30933.3	71155	122016	95048.2	96073.2	25446.2	86864.8	98832.3	67740.9	84479.3	15682.4	154199	186477	122741	154473	31868.9	189830	175431	205179	190147	14876.8
	YP_908283.1	MUL_4925		ATP-binding protein ABC transporter	3	0.529742	7.11963e-05	0.606218	0.00288899	0.779858	0.00195566	0.884614	0.0147297	17	17	1318.6	1.94817e+07	2.11318e+07	2.05526e+07	2.03887e+07	837152	1.0528e+07	1.13892e+07	1.0485e+07	1.08008e+07	510105	1.41247e+07	1.27186e+07	1.02368e+07	1.236e+07	1.96859e+06	1.62961e+07	1.62875e+07	1.51173e+07	1.59003e+07	678114	1.74289e+07	1.84137e+07	1.82658e+07	1.80361e+07	531047
	YP_908284.1	MUL_4926		hypothetical protein	3	0.730262	0.00256441	0.865494	0.151273	1.22008	0.0115639	1.27964	0.00897329	7	7	322.3	5.94765e+06	5.46049e+06	5.4357e+06	5.61461e+06	288686	4.12039e+06	4.35284e+06	3.82719e+06	4.10014e+06	263405	5.08536e+06	5.39753e+06	4.09535e+06	4.85941e+06	679861	6.74272e+06	6.52578e+06	7.28228e+06	6.85026e+06	389549	7.71812e+06	6.74165e+06	7.09436e+06	7.18471e+06	494462
	YP_908285.1	MUL_4927		hypothetical protein	10	1.31075	0.00310281	1.34985	0.0632722	1.61663	0.0134228	1.91824	0.00100165	8	7	505.84	3.59703e+06	3.4256e+06	3.08924e+06	3.37062e+06	258320	4.29075e+06	4.43629e+06	4.52711e+06	4.41805e+06	119232	5.17323e+06	4.77021e+06	3.70607e+06	4.54984e+06	758000	5.74519e+06	4.53062e+06	6.07138e+06	5.44906e+06	811943	7.08238e+06	6.34703e+06	5.96761e+06	6.46567e+06	566777
	YP_908287.1	MUL_4929		glutamate decarboxylase	7	0.611661	0.0005259	0.749875	0.00195106	1.03229	0.499375	1.19047	0.0015395	6	6	536.82	3.65446e+06	3.39602e+06	3.62554e+06	3.55868e+06	141604	1.97105e+06	2.33947e+06	2.21959e+06	2.1767e+06	187917	2.82118e+06	2.68207e+06	2.50243e+06	2.66856e+06	159806	3.4385e+06	3.68881e+06	3.89341e+06	3.67357e+06	227835	4.19608e+06	4.30187e+06	4.21152e+06	4.23649e+06	57148.3
	YP_908290.1	MUL_4932		nucleoside-diphosphate-sugar epimerases	7	1.24607	0.340666	1.3834	0.181727	1.54835	0.138317	1.79663	0.0268869	3	2	143.49	246798	123727	141545	170690	66510.4	200843	216805	220428	212692	10420.4	250756	247406	210237	236133	22489	320039	267093	205732	264288	57205.3	327525	294121	298354	306666	18187.4
	YP_908296.1	MUL_4939	icd2	isocitrate dehydrogenase [NADP] Icd2	7	1.16194	0.00879727	1.08227	0.106336	1.05847	0.175381	1.07857	0.0908903	25	25	1982.1	2.23523e+07	2.02787e+07	2.03986e+07	2.10099e+07	1.16413e+06	2.45081e+07	2.47643e+07	2.39643e+07	2.44122e+07	408509	2.37151e+07	2.2172e+07	2.23279e+07	2.27383e+07	849501	2.27712e+07	2.16467e+07	2.22973e+07	2.22384e+07	564571	2.2683e+07	2.20951e+07	2.32035e+07	2.26605e+07	554513
	YP_908299.1	MUL_4943		coenzyme F420-dependent oxidoreductase	7	1.1474	0.0173974	1.05437	0.23693	1.18043	0.184473	1.18806	0.00920169	3	3	127.79	470286	473843	445340	463157	15531.6	532915	556603	504763	531427	25951.7	514464	490508	460049	488340	27271.9	615549	578427	446190	546722	89019.8	532492	535783	582499	550258	27969.9
	YP_908301.1	MUL_4945		hypothetical protein	10	0.527112	0.00668196	0.914932	0.407636	0.900802	0.352369	0.940519	0.555501	2	2	118.37	498709	369245	404068	424008	66995.4	218347	222143	230009	223500	5948.49	394417	391663	377734	387938	8943.4	399240	363933	382668	381947	17664.6	400442	409427	386493	398787	11556.3
	YP_908303.1	MUL_4948	fadE25_2	acyl-CoA dehydrogenase FadE25_2	1	1.04413	0.309061	1.02843	0.61276	1.12298	0.0790314	1.16731	0.0150688	8	8	493.62	2.38067e+06	2.31717e+06	2.10608e+06	2.26797e+06	143756	2.39538e+06	2.38524e+06	2.32358e+06	2.36807e+06	38857.9	2.24725e+06	2.49922e+06	2.25092e+06	2.33246e+06	144431	2.45742e+06	2.4659e+06	2.71734e+06	2.54688e+06	147677	2.6068e+06	2.7311e+06	2.60438e+06	2.64742e+06	72471.6
	YP_908322.1	MUL_4969		oxidoreductase	7	0.914029	0.23778	1.27587	0.0267266	1.14961	0.185756	1.11018	0.333093	2	2	71.7	260431	312520	316953	296634	31431.7	266487	276666	270244	271133	5147.39	372332	355091	407975	378466	26970.4	329871	381789	311386	341015	36500.4	346094	358996	282859	329316	40747.5
	YP_908323.1	MUL_4970		short chain dehydrogenase	7	1.29463	0.0111288	1.36543	0.017045	1.24731	0.0400455	1.34097	0.0302965	3	3	97.16	408913	491635	426178	442242	43637.8	543364	590819	583442	572542	25536.7	568384	574517	668643	603848	56197.7	561938	501616	591283	551613	45716.9	661448	588790	528857	593032	66397.4
	YP_908331.1	MUL_4982	accD4_1	propionyl-CoA carboxylase beta chain 4 AccD4_1	1	0.979292	0.810518	1.19732	0.0674753	1.11132	0.33352	1.18644	0.0878697	7	7	470.64	3.5123e+06	2.88002e+06	2.76307e+06	3.05179e+06	403071	3.14253e+06	2.96123e+06	2.86203e+06	2.9886e+06	142239	3.57931e+06	3.78506e+06	3.59754e+06	3.65397e+06	113896	3.70711e+06	3.45632e+06	3.01111e+06	3.39151e+06	352497	3.69024e+06	3.42433e+06	3.74771e+06	3.62076e+06	172520
	YP_908332.1	MUL_4983	pks13	polyketide synthase Pks13	1	0.95217	0.287663	1.13673	0.0447087	1.19561	0.00993761	1.26389	0.00744728	24	22	1134.84	4.68683e+06	4.59128e+06	4.15147e+06	4.47653e+06	285529	4.35822e+06	4.27098e+06	4.15804e+06	4.26242e+06	100364	5.27197e+06	5.16456e+06	4.82923e+06	5.08859e+06	230945	5.46102e+06	5.43087e+06	5.16467e+06	5.35219e+06	163095	5.98781e+06	5.55399e+06	5.43176e+06	5.65785e+06	292217
	YP_908333.1	MUL_4984	fadD32	long-chain-fatty-acid--CoA ligase (EC:2.3.1.86)	1	1.21606	0.0417052	1.53575	0.00148421	1.42805	0.00272937	1.482	0.00583766	9	9	446.55	1.69755e+06	1.55746e+06	1.35743e+06	1.53748e+06	170937	1.76255e+06	1.93049e+06	1.91597e+06	1.86967e+06	93049.7	2.42739e+06	2.29243e+06	2.36374e+06	2.36119e+06	67515.2	2.22363e+06	2.17787e+06	2.18532e+06	2.19561e+06	24551.6	2.46912e+06	2.21221e+06	2.15429e+06	2.27854e+06	167566
	YP_908334.1	MUL_4985		hypothetical protein	3	1.13747	0.339145	1.61068	0.00753405	1.15057	0.259838	1.34177	0.0833841	1	1	35.04	228688	168341	164242	187090	36083	196557	234620	207252	212810	19630.8	319927	295292	288806	301342	16418.8	205285	217605	222889	215260	9032.87	285994	223077	244023	251031	32038.2
	YP_908341.1	MUL_4993	glf	UDP-galactopyranose mutase Glf	7	1.11392	0.143092	0.97057	0.781395	1.02971	0.704088	1.05674	0.467799	3	3	207.84	502661	422861	511098	478873	48691.4	523482	522458	554334	533424	18115.2	489812	514902	389626	464780	66283.7	534293	471155	473851	493100	35699.7	510774	471109	536250	506044	32827.2
	YP_908349.1	MUL_5001		hypothetical protein	10	0.62488	0.00345185	0.882876	0.195043	1.07739	0.685022	1.02245	0.802792	1	1	20.69	48484.8	53174.4	44655.2	48771.4	4266.83	30148.6	33446.8	27833.5	30476.3	2820.97	39875.4	48485.5	40816.5	43059.1	4722.89	65924.4	54337.2	37376.4	52546	14358	46858.5	46316.6	56424.7	49866.6	5685.95
	YP_908353.1	MUL_5006	serS	seryl-tRNA synthetase (EC:6.1.1.11)	2	0.820357	0.039377	1.11922	0.143825	0.993347	0.932158	1.0122	0.847873	6	6	258.59	1.32924e+06	1.34276e+06	1.55937e+06	1.41046e+06	129139	1.16298e+06	1.22115e+06	1.0871e+06	1.15708e+06	67220.2	1.66648e+06	1.59217e+06	1.4772e+06	1.57861e+06	95366.5	1.53575e+06	1.3773e+06	1.29016e+06	1.40107e+06	124505	1.49239e+06	1.35768e+06	1.43294e+06	1.42767e+06	67513.4
	YP_908357.1	MUL_5011	pheA	prephenate dehydratase (EC:4.2.1.51)	7	0.741055	0.0189416	0.819578	0.0582459	0.923654	0.475863	0.951118	0.498391	4	4	190.46	1.45251e+06	1.58278e+06	1.26361e+06	1.43296e+06	160479	1.11746e+06	1.05383e+06	1.01443e+06	1.06191e+06	51989.7	1.24014e+06	1.14608e+06	1.13705e+06	1.17443e+06	57088	1.4531e+06	1.39948e+06	1.1181e+06	1.32356e+06	179943	1.34773e+06	1.39677e+06	1.34425e+06	1.36292e+06	29370.8
	YP_908360.1	MUL_5014	bfrB	bacterioferritin BfrB	7	0.921604	0.120754	1.14835	0.10588	1.36194	0.055802	1.70371	0.000499103	7	7	466.25	4.33324e+06	4.38952e+06	3.91497e+06	4.21258e+06	259264	3.75505e+06	3.87313e+06	4.0188e+06	3.88233e+06	132116	4.33916e+06	4.95626e+06	5.21713e+06	4.83751e+06	450870	6.67687e+06	5.76644e+06	4.76857e+06	5.73729e+06	954483	7.42682e+06	7.41812e+06	6.68612e+06	7.17702e+06	425153
	YP_908364.1	MUL_5018	sodA	superoxide dismutase [Fe] SodA	0	1.33166	0.288924	0.905185	0.75338	1.05082	0.89173	1.02564	0.927003	8	8	659	3.54151e+07	1.40792e+07	2.2491e+07	2.39951e+07	1.07472e+07	3.58704e+07	2.94426e+07	3.05469e+07	3.19533e+07	3.43693e+06	2.44562e+07	2.43504e+07	1.63535e+07	2.172e+07	4.64784e+06	1.51391e+07	2.57137e+07	3.47913e+07	2.52147e+07	9.83558e+06	2.47839e+07	2.64815e+07	2.25654e+07	2.46103e+07	1.96382e+06
	YP_908367.1	MUL_5021		hypothetical protein	10	1.10769	0.157185	1.1223	0.0925464	1.18225	0.0442987	1.16804	0.0338523	5	5	417.49	4.05166e+06	4.73528e+06	4.64872e+06	4.47855e+06	372229	5.27648e+06	4.93625e+06	4.66986e+06	4.96086e+06	304057	5.03051e+06	4.80688e+06	5.24139e+06	5.02626e+06	217284	5.10589e+06	5.65944e+06	5.11903e+06	5.29478e+06	315869	5.25608e+06	5.04532e+06	5.39196e+06	5.23112e+06	174666
[truncated: 8 more rows]
